# Supplementary material for: 2-Amino­pyridinium picrate
Source: Acta Crystallogr Sect E Struct Rep Online. 2010 Jun 26;66(Pt 7):o1821. doi: 10.1107/S1600536810024220 (PMC3006739; doi:10.1107/S1600536810024220)
Supplement: Supplementary file 1 [file e-66-o1821-sup1.cif]

##############################################################################
###                                                                        ###
###        Electronic paper (Acta Crystallographica Section E)             ###
###                                                                        ###
##############################################################################
#                                                                            #
# This CIF contains the data in a paper accepted for publication in Acta     #
# Crystallographica Section E. It conforms to the requirements of Notes      #
# for Authors for Section E, and has been peer reviewed under the auspices   #
# of the IUCr Commission on Journals.                                        #
#                                                                            #
# Full details of the Crystallographic Information File format               #
# are given in the paper "The Crystallographic Information File (CIF):       #
# a New Standard Archive File for Crystallography" by S. R. Hall, F. H.      #
# Allen and I. D. Brown [Acta Cryst. (1991), A47, 655-685].                  #
#                                                                            #
# The current version of the core CIF dictionary is obtainable from          #
# ftp://ftp.iucr.org/pub/cif_core.dic. The current version number is 2.4.    #
#                                                                            #
# Software is freely available for graphical display of the structure(s) in  #
# this CIF.  For information consult the CIF home page http://www.iucr.org/  #
# cif/home.html                                                              #
#                                                                            #
# This file may be used for bona fide research purposes within the           #
# scientific community so long as proper attribution is given to the journal # 
# article from which it was obtained.                                        #
#                                                                            #
##############################################################################
                                             
data_global
_audit_creation_method     SHELXL-97
_journal_date_recd_electronic     2010-06-02
_journal_date_accepted     2010-06-22
_journal_name_full     'Acta Crystallographica, Section E'
_journal_year     2010
_journal_volume     66
_journal_issue      7
_journal_page_first     o1821
_journal_page_last     o1821
_journal_paper_category     QO
_journal_coeditor_code     SJ5016
_publ_contact_author_name     ' M.N. Ponnuswamy '
_publ_contact_author_address
;   Centre of Advanced Study in Crystallography and Biophysics
    University of Madras
    Guindy Campus
    Chennai - 600 025
    India
;
_publ_contact_author_email     'mnpsy2004@yahoo.com'
_publ_contact_author_fax     '+9144 22352494'
_publ_contact_author_phone     '+9144 22300122'
_publ_section_title
;
2-Aminopyridinium picrate
;
loop_
    _publ_author_name
    _publ_author_address
    'M. S. Sivaramkumar '
;
    Post Graduate and Research Department of Chemistry
    Kongunadu College of Arts and  Science
    Coimbatore 641 029
    India
;
    ' R. Velmurugan '
;
    Post Graduate and Research Department of Chemistry
    Sri Ramakrishna Mission Vidyalaya College of Arts and Science
    Coimbatore 641 020
    India
;
    ' M. Sekar '
;
    Post Graduate and Research Department of Chemistry
    Sri Ramakrishna Mission Vidyalaya College of Arts and Science
    Coimbatore 641 020
    India
;
    'P. Ramesh '
;
    Centre of Advanced Study in Crystallography and Biophysics
    University of Madras
    Guindy Campus
    Chennai 600 025
    India
;
    'M. N. Ponnuswamy'
;
    Centre of Advanced Study in Crystallography and Biophysics
    University of Madras
    Guindy Campus
    Chennai 600 025
    India
;
data_I
_audit_creation_method     SHELXL-97
_chemical_name_systematic
;
2-Aminopyridinium picrate
;
_chemical_name_common     ' 2-Aminopyridinium picrate '
_chemical_formula_moiety     'C5 H7 N2 +, C6 H2 N3 O7 -'
_chemical_formula_sum     'C11 H9 N5 O7'
_chemical_formula_iupac     'C5 H7 N2 +, C6 H2 N3 O7 -'
_chemical_formula_weight     323.23
_chemical_melting_point     ?
_symmetry_cell_setting     triclinic
_symmetry_space_group_name_H-M     'P -1'
_symmetry_space_group_name_Hall     '-P 1'
loop_
    _symmetry_equiv_pos_as_xyz
    'x, y, z'
    '-x, -y, -z'
_cell_length_a     11.2543(4)
_cell_length_b     11.6588(5)
_cell_length_c     12.9883(5)
_cell_angle_alpha     114.641(4)
_cell_angle_beta     100.204(3)
_cell_angle_gamma     103.928(3)
_cell_volume     1427.16(12)
_cell_formula_units_Z     4
_cell_measurement_reflns_used     1241
_cell_measurement_theta_min     2.89
_cell_measurement_theta_max     29.21
_cell_measurement_temperature     110(2)
_exptl_crystal_description     block
_exptl_crystal_colour     colourless
_exptl_crystal_size_max     0.20
_exptl_crystal_size_mid     0.17
_exptl_crystal_size_min     0.15
_exptl_crystal_density_diffrn     1.504
_exptl_crystal_density_meas     ?
_exptl_crystal_density_method     'not measured'
_exptl_crystal_F_000     664
_exptl_absorpt_coefficient_mu     0.128
_exptl_absorpt_correction_type     multi-scan
_exptl_absorpt_process_details     '(SADABS; Bruker, 2008)'
_exptl_absorpt_correction_T_min     0.975
_exptl_absorpt_correction_T_max     0.981
_exptl_special_details
;
;
_diffrn_ambient_temperature     110(2)
_diffrn_radiation_type     MoK\a
_diffrn_radiation_wavelength     0.71073
_diffrn_radiation_source     'fine-focus sealed tube'
_diffrn_radiation_monochromator     graphite
_diffrn_measurement_device_type
                              'Bruker SMART APEXII area-detector diffractometer'
_diffrn_measurement_method     '\w and \f scans'
_diffrn_detector_area_resol_mean     ?
_diffrn_reflns_number     12905
_diffrn_reflns_av_R_equivalents     0.0202
_diffrn_reflns_av_sigmaI/netI     0.0602
_diffrn_reflns_theta_min     2.89
_diffrn_reflns_theta_max     29.21
_diffrn_reflns_theta_full     26.00
_diffrn_measured_fraction_theta_max     0.846
_diffrn_measured_fraction_theta_full     0.997
_diffrn_reflns_limit_h_min     -14
_diffrn_reflns_limit_h_max     14
_diffrn_reflns_limit_k_min     -13
_diffrn_reflns_limit_k_max     15
_diffrn_reflns_limit_l_min     -17
_diffrn_reflns_limit_l_max     16
_diffrn_standards_number     0
_diffrn_standards_interval_count     ?
_diffrn_standards_interval_time     ?
_diffrn_standards_decay_%     ?
_refine_special_details
;
Refinement of <i>F</i>^2^ against ALL reflections. The weighted <i>R</i>-factor
<i>wR</i> and goodness of fit <i>S</i> are based on <i>F</i>^2^, conventional
<i>R</i>-factors <i>R</i> are based on <i>F</i>, with <i>F</i> set to zero for
negative <i>F</i>^2^. The threshold expression of <i>F</i>^2^ >
\s(<i>F</i>^2^) is used only for calculating <i>R</i>-factors(gt) <i>etc</i>.
and is not relevant to the choice of reflections for refinement.
<i>R</i>-factors based on <i>F</i>^2^ are statistically about twice as large
as those based on <i>F</i>, and <i>R</i>- factors based on ALL data will be
even larger.
;
_reflns_number_total     6555
_reflns_number_gt     3011
_reflns_threshold_expression     I>2\s(I)
_refine_ls_structure_factor_coef     Fsqd
_refine_ls_matrix_type     full
_refine_ls_R_factor_all     0.1116
_refine_ls_R_factor_gt     0.0537
_refine_ls_wR_factor_gt     0.1601
_refine_ls_wR_factor_ref     0.1786
_refine_ls_goodness_of_fit_ref     0.904
_refine_ls_restrained_S_all     0.904
_refine_ls_number_reflns     6555
_refine_ls_number_parameters     438
_refine_ls_number_restraints     1
_refine_ls_hydrogen_treatment     mixed
_refine_ls_weighting_scheme     calc
_refine_ls_weighting_details
                 'calc w=1/[\s^2^(Fo^2^)+(0.0994P)^2^] where P=(Fo^2^+2Fc^2^)/3'
_atom_sites_solution_hydrogens     geom
_atom_sites_solution_primary     direct
_atom_sites_solution_secondary     difmap
_refine_ls_shift/su_max     0.003
_refine_ls_shift/su_mean     0.000
_refine_diff_density_max     0.267
_refine_diff_density_min     -0.208
_refine_ls_extinction_method     none
_refine_ls_extinction_coef     ?
loop_
    _atom_type_symbol
    _atom_type_description
    _atom_type_scat_dispersion_real
    _atom_type_scat_dispersion_imag
    _atom_type_scat_source
    'C' 'C' 0.0033 0.0016
                         'International Tables Vol C Tables 4.2.6.8 and 6.1.1.4'
    'H' 'H' 0.0000 0.0000
                         'International Tables Vol C Tables 4.2.6.8 and 6.1.1.4'
    'N' 'N' 0.0061 0.0033
                         'International Tables Vol C Tables 4.2.6.8 and 6.1.1.4'
    'O' 'O' 0.0106 0.0060
                         'International Tables Vol C Tables 4.2.6.8 and 6.1.1.4'
_computing_data_collection     'APEX2 (Bruker, 2008)'
_computing_cell_refinement     'SAINT (Bruker, 2008)'
_computing_data_reduction     'SAINT (Bruker, 2008)'
_computing_structure_solution     'SHELXS97 (Sheldrick, 2008)'
_computing_structure_refinement     'SHELXL97 (Sheldrick, 2008)'
_computing_molecular_graphics     'ORTEP-3 (Farrugia, 1997)'
_computing_publication_material
                            'SHELXL97 (Sheldrick, 2008) and PLATON (Spek, 2009)'
loop_
    _atom_site_type_symbol
    _atom_site_label
    _atom_site_fract_x
    _atom_site_fract_y
    _atom_site_fract_z
    _atom_site_U_iso_or_equiv
    _atom_site_adp_type
    _atom_site_calc_flag
    _atom_site_refinement_flags
    _atom_site_occupancy
    _atom_site_disorder_assembly
    _atom_site_disorder_group
    O O1A 0.09943(15) 0.43819(16) 0.43463(15) 0.0536(5) Uani d . 1 . .
    O O1B 0.23913(17) 0.3169(2) 0.1731(2) 0.0813(7) Uani d . 1 . .
    O O2A 0.27377(16) 0.3677(2) 0.54622(19) 0.0748(6) Uani d . 1 . .
    O O2B 0.40164(17) 0.3168(2) 0.3449(2) 0.0836(7) Uani d U 1 . .
    O O3A 0.20270(17) 0.33859(19) 0.67855(17) 0.0710(6) Uani d . 1 . .
    O O3B 0.36036(19) 0.1314(2) 0.3494(2) 0.0942(8) Uani d . 1 . .
    O O4A -0.20594(19) -0.04375(18) 0.48852(19) 0.0745(6) Uani d . 1 . .
    O O4B -0.0709(2) -0.1479(2) 0.2427(2) 0.0963(8) Uani d . 1 . .
    O O5A -0.35954(18) -0.03632(19) 0.36907(19) 0.0752(6) Uani d . 1 . .
    O O5B -0.2227(2) -0.1377(2) 0.1262(2) 0.1038(9) Uani d . 1 . .
    O O6A -0.28300(19) 0.3105(3) 0.2612(2) 0.1067(9) Uani d . 1 . .
    O O6B -0.14349(18) 0.1761(2) -0.0134(2) 0.0871(7) Uani d . 1 . .
    O O7A -0.09658(17) 0.40685(19) 0.26526(17) 0.0671(6) Uani d . 1 . .
    O O7B 0.03844(19) 0.3203(2) 0.0375(2) 0.0870(7) Uani d . 1 . .
    N N1A 0.17461(19) 0.6011(2) 0.33902(18) 0.0435(5) Uani d . 1 . .
    H H1A 0.124(2) 0.534(3) 0.342(2) 0.061(8) Uiso d . 1 . .
    N N1B 0.31598(19) 0.4800(2) 0.08244(18) 0.0478(5) Uani d . 1 . .
    H H1B 0.265(2) 0.409(3) 0.093(2) 0.070(8) Uiso d . 1 . .
    C C2A 0.1199(3) 0.6384(3) 0.2628(2) 0.0538(7) Uani d . 1 . .
    H H2A 0.0306 0.5945 0.2190 0.065 Uiso calc R 1 . .
    C C2B 0.2668(3) 0.5098(3) -0.0024(3) 0.0631(8) Uani d . 1 . .
    H H2B 0.1791 0.4623 -0.0508 0.076 Uiso calc R 1 . .
    C C3A 0.1918(3) 0.7381(3) 0.2486(3) 0.0637(8) Uani d . 1 . .
    H H3A 0.1542 0.7642 0.1944 0.076 Uiso calc R 1 . .
    C C3B 0.3409(3) 0.6061(3) -0.0190(3) 0.0681(8) Uani d . 1 . .
    H H3B 0.3069 0.6277 -0.0781 0.082 Uiso calc R 1 . .
    C C4A 0.3221(3) 0.8020(3) 0.3147(3) 0.0616(8) Uani d . 1 . .
    H H4A 0.3736 0.8727 0.3057 0.074 Uiso calc R 1 . .
    C C4B 0.4689(3) 0.6726(3) 0.0531(3) 0.0621(8) Uani d . 1 . .
    H H4B 0.5230 0.7404 0.0427 0.075 Uiso calc R 1 . .
    C C5A 0.3761(3) 0.7650(2) 0.3913(2) 0.0556(7) Uani d . 1 . .
    H H5A 0.4650 0.8096 0.4364 0.067 Uiso calc R 1 . .
    C C5B 0.5183(2) 0.6432(2) 0.1379(2) 0.0527(7) Uani d . 1 . .
    H H5B 0.6059 0.6905 0.1865 0.063 Uiso calc R 1 . .
    C C6A 0.2995(2) 0.6592(2) 0.4042(2) 0.0417(6) Uani d . 1 . .
    C C6B 0.4402(2) 0.5433(2) 0.1535(2) 0.0425(6) Uani d . 1 . .
    N N7A 0.3450(2) 0.6145(2) 0.4761(2) 0.0557(6) Uani d . 1 . .
    H H7A 0.427(3) 0.650(3) 0.514(3) 0.102(8) Uiso d . 1 . .
    H H7B 0.287(3) 0.528(3) 0.474(3) 0.102(8) Uiso d . 1 . .
    N N7B 0.4794(3) 0.5063(3) 0.2321(2) 0.0626(7) Uani d . 1 . .
    H H7C 0.547(3) 0.539(3) 0.265(3) 0.060(10) Uiso d . 1 . .
    H H7D 0.423(3) 0.450(3) 0.239(3) 0.070(10) Uiso d . 1 . .
    C C8A 0.0194(2) 0.3402(2) 0.43135(19) 0.0361(5) Uani d . 1 . .
    C C8B 0.1588(2) 0.2278(2) 0.1784(2) 0.0453(6) Uani d . 1 . .
    C C9A 0.0536(2) 0.2783(2) 0.5026(2) 0.0386(5) Uani d . 1 . .
    C C9B 0.1927(2) 0.1623(2) 0.2467(2) 0.0442(6) Uani d . 1 . .
    C C10A -0.0308(2) 0.1731(2) 0.5044(2) 0.0411(6) Uani d . 1 . .
    H H10A -0.0032 0.1371 0.5539 0.049 Uiso calc R 1 . .
    C C10B 0.1087(2) 0.0598(2) 0.2493(2) 0.0451(6) Uani d . 1 . .
    H H10B 0.1373 0.0203 0.2951 0.054 Uiso calc R 1 . .
    C C11A -0.1580(2) 0.1204(2) 0.4318(2) 0.0385(5) Uani d . 1 . .
    C C11B -0.0197(2) 0.0135(2) 0.1839(2) 0.0437(6) Uani d . 1 . .
    C C12A -0.2003(2) 0.1743(2) 0.3635(2) 0.0389(5) Uani d . 1 . .
    H H12A -0.2883 0.1384 0.3164 0.047 Uiso calc R 1 . .
    C C12B -0.0629(2) 0.0708(2) 0.1180(2) 0.0397(6) Uani d . 1 . .
    H H12B -0.1517 0.0384 0.0742 0.048 Uiso calc R 1 . .
    C C13A -0.1151(2) 0.2806(2) 0.36324(19) 0.0376(5) Uani d . 1 . .
    C C13B 0.0225(2) 0.1740(2) 0.1161(2) 0.0379(5) Uani d . 1 . .
    N N14A 0.18554(19) 0.33227(19) 0.58082(19) 0.0484(5) Uani d . 1 . .
    N N14B 0.3273(2) 0.2071(2) 0.3173(2) 0.0579(6) Uani d U 1 . .
    N N15A -0.2477(2) 0.00586(19) 0.4296(2) 0.0524(6) Uani d . 1 . .
    N N15B -0.1106(2) -0.0986(2) 0.1844(2) 0.0608(6) Uani d . 1 . .
    N N16A -0.1678(2) 0.3358(2) 0.29156(18) 0.0493(5) Uani d . 1 . .
    N N16B -0.0302(2) 0.2282(2) 0.04259(18) 0.0481(5) Uani d . 1 . .
loop_
    _atom_site_aniso_label
    _atom_site_aniso_U_11
    _atom_site_aniso_U_22
    _atom_site_aniso_U_33
    _atom_site_aniso_U_12
    _atom_site_aniso_U_13
    _atom_site_aniso_U_23
    O1A 0.0453(9) 0.0539(10) 0.0624(12) 0.0011(8) 0.0076(8) 0.0413(9)
    O1B 0.0462(11) 0.1026(15) 0.1073(17) -0.0049(10) 0.0033(10) 0.0862(14)
    O2A 0.0380(10) 0.1079(16) 0.0862(15) 0.0112(10) 0.0115(10) 0.0646(13)
    O2B 0.0465(11) 0.0889(15) 0.1088(18) 0.0002(9) -0.0047(11) 0.0659(14)
    O3A 0.0661(12) 0.0843(14) 0.0561(13) 0.0079(10) -0.0046(10) 0.0474(11)
    O3B 0.0629(13) 0.1237(19) 0.133(2) 0.0345(12) 0.0134(13) 0.1004(17)
    O4A 0.0800(14) 0.0627(12) 0.0970(16) 0.0110(10) 0.0246(12) 0.0615(12)
    O4B 0.1063(18) 0.0910(16) 0.115(2) 0.0131(13) 0.0293(15) 0.0845(16)
    O5A 0.0518(12) 0.0658(13) 0.0883(16) -0.0106(9) 0.0091(11) 0.0419(11)
    O5B 0.0642(14) 0.0994(17) 0.125(2) -0.0206(12) 0.0024(14) 0.0711(16)
    O6A 0.0481(13) 0.155(2) 0.149(2) 0.0152(13) -0.0001(13) 0.125(2)
    O6B 0.0508(12) 0.1075(17) 0.1051(18) 0.0075(11) -0.0084(11) 0.0770(15)
    O7A 0.0610(12) 0.0790(14) 0.0779(14) 0.0147(10) 0.0102(10) 0.0622(12)
    O7B 0.0596(12) 0.1074(17) 0.1231(19) 0.0117(11) 0.0115(12) 0.0975(16)
    N1A 0.0437(12) 0.0441(12) 0.0469(13) 0.0100(10) 0.0118(10) 0.0295(10)
    N1B 0.0379(11) 0.0573(13) 0.0522(13) 0.0089(10) 0.0078(10) 0.0366(11)
    C2A 0.0578(16) 0.0597(16) 0.0533(17) 0.0205(13) 0.0128(13) 0.0374(14)
    C2B 0.0525(16) 0.078(2) 0.0618(19) 0.0157(14) 0.0065(14) 0.0446(16)
    C3A 0.082(2) 0.077(2) 0.0677(19) 0.0430(17) 0.0314(17) 0.0548(17)
    C3B 0.074(2) 0.083(2) 0.077(2) 0.0290(17) 0.0280(17) 0.0624(19)
    C4A 0.073(2) 0.0548(17) 0.081(2) 0.0231(15) 0.0380(17) 0.0486(16)
    C4B 0.0669(19) 0.0553(17) 0.076(2) 0.0164(14) 0.0293(16) 0.0416(16)
    C5A 0.0527(16) 0.0488(16) 0.0662(19) 0.0100(12) 0.0244(14) 0.0306(14)
    C5B 0.0447(14) 0.0481(15) 0.0608(18) 0.0077(11) 0.0136(13) 0.0279(13)
    C6A 0.0453(14) 0.0408(14) 0.0435(14) 0.0143(11) 0.0183(12) 0.0230(11)
    C6B 0.0379(13) 0.0460(14) 0.0438(15) 0.0119(11) 0.0133(11) 0.0231(12)
    N7A 0.0419(13) 0.0706(16) 0.0612(16) 0.0119(12) 0.0070(11) 0.0453(13)
    N7B 0.0372(14) 0.0818(19) 0.0681(18) 0.0050(13) 0.0020(13) 0.0498(15)
    C8A 0.0390(12) 0.0337(13) 0.0361(13) 0.0073(10) 0.0102(10) 0.0210(10)
    C8B 0.0393(13) 0.0530(15) 0.0489(15) 0.0108(11) 0.0113(11) 0.0332(13)
    C9A 0.0371(12) 0.0378(13) 0.0385(13) 0.0090(10) 0.0062(10) 0.0206(11)
    C9B 0.0371(13) 0.0518(15) 0.0475(15) 0.0125(11) 0.0105(11) 0.0301(12)
    C10A 0.0508(14) 0.0338(13) 0.0418(14) 0.0122(10) 0.0128(11) 0.0232(11)
    C10B 0.0503(14) 0.0494(15) 0.0479(15) 0.0201(12) 0.0178(12) 0.0321(12)
    C11A 0.0411(13) 0.0319(12) 0.0413(14) 0.0061(10) 0.0139(11) 0.0198(11)
    C11B 0.0489(14) 0.0394(14) 0.0460(15) 0.0121(11) 0.0229(12) 0.0221(12)
    C12A 0.0339(12) 0.0365(13) 0.0371(13) 0.0058(9) 0.0050(10) 0.0155(11)
    C12B 0.0375(12) 0.0401(13) 0.0387(13) 0.0111(10) 0.0123(10) 0.0177(11)
    C13A 0.0404(13) 0.0379(13) 0.0327(13) 0.0104(10) 0.0067(10) 0.0191(11)
    C13B 0.0408(13) 0.0402(13) 0.0374(13) 0.0136(10) 0.0133(10) 0.0229(11)
    N14A 0.0434(12) 0.0460(12) 0.0535(14) 0.0072(9) 0.0024(10) 0.0315(11)
    N14B 0.0453(12) 0.0751(14) 0.0697(16) 0.0203(9) 0.0157(11) 0.0506(13)
    N15A 0.0556(14) 0.0400(12) 0.0576(14) 0.0050(10) 0.0217(11) 0.0249(11)
    N15B 0.0629(15) 0.0514(14) 0.0633(16) 0.0033(11) 0.0245(13) 0.0306(12)
    N16A 0.0453(12) 0.0518(13) 0.0482(13) 0.0064(10) 0.0013(10) 0.0328(11)
    N16B 0.0438(12) 0.0560(13) 0.0491(13) 0.0166(10) 0.0112(10) 0.0311(11)
_geom_special_details
;
All e.s.d.'s (except the e.s.d. in the dihedral angle between two l.s. planes)
are estimated using the full covariance matrix. The cell e.s.d.'s are taken
into account individually in the estimation of e.s.d.'s in distances, angles
and torsion angles; correlations between e.s.d.'s in cell parameters are only
used when they are defined by crystal symmetry. An approximate (isotropic)
treatment of cell e.s.d.'s is used for estimating e.s.d.'s involving l.s.
planes.
;
loop_
    _geom_bond_atom_site_label_1
    _geom_bond_atom_site_label_2
    _geom_bond_site_symmetry_2
    _geom_bond_distance
    _geom_bond_publ_flag
    O1A C8A . 1.252(2) ?
    O1B C8B . 1.237(3) ?
    O2A N14A . 1.214(3) ?
    O2B N14B . 1.208(3) ?
    O3A N14A . 1.217(2) ?
    O3B N14B . 1.226(2) ?
    O4A N15A . 1.230(3) ?
    O4B N15B . 1.212(3) ?
    O5A N15A . 1.214(3) ?
    O5B N15B . 1.212(3) ?
    O6A N16A . 1.209(2) ?
    O6B N16B . 1.206(2) ?
    O7A N16A . 1.208(2) ?
    O7B N16B . 1.197(2) ?
    N1A C6A . 1.339(3) ?
    N1A C2A . 1.350(3) ?
    N1A H1A . 0.87(3) ?
    N1B C6B . 1.352(3) ?
    N1B C2B . 1.356(3) ?
    N1B H1B . 0.96(3) ?
    C2A C3A . 1.348(3) ?
    C2A H2A . 0.9500 ?
    C2B C3B . 1.347(4) ?
    C2B H2B . 0.9500 ?
    C3A C4A . 1.391(4) ?
    C3A H3A . 0.9500 ?
    C3B C4B . 1.390(4) ?
    C3B H3B . 0.9500 ?
    C4A C5A . 1.348(3) ?
    C4A H4A . 0.9500 ?
    C4B C5B . 1.351(4) ?
    C4B H4B . 0.9500 ?
    C5A C6A . 1.416(3) ?
    C5A H5A . 0.9500 ?
    C5B C6B . 1.393(3) ?
    C5B H5B . 0.9500 ?
    C6A N7A . 1.331(3) ?
    C6B N7B . 1.312(3) ?
    N7A H7A . 0.87(3) ?
    N7A H7B . 1.05(3) ?
    N7B H7C . 0.72(3) ?
    N7B H7D . 0.84(3) ?
    C8A C13A . 1.436(3) ?
    C8A C9A . 1.446(3) ?
    C8B C13B . 1.441(3) ?
    C8B C9B . 1.450(3) ?
    C9A C10A . 1.371(3) ?
    C9A N14A . 1.454(3) ?
    C9B C10B . 1.351(3) ?
    C9B N14B . 1.461(3) ?
    C10A C11A . 1.389(3) ?
    C10A H10A . 0.9500 ?
    C10B C11B . 1.381(3) ?
    C10B H10B . 0.9500 ?
    C11A C12A . 1.367(3) ?
    C11A N15A . 1.453(3) ?
    C11B C12B . 1.379(3) ?
    C11B N15B . 1.457(3) ?
    C12A C13A . 1.374(3) ?
    C12A H12A . 0.9500 ?
    C12B C13B . 1.359(3) ?
    C12B H12B . 0.9500 ?
    C13A N16A . 1.456(3) ?
    C13B N16B . 1.465(3) ?
loop_
    _geom_angle_atom_site_label_1
    _geom_angle_atom_site_label_2
    _geom_angle_atom_site_label_3
    _geom_angle_site_symmetry_1
    _geom_angle_site_symmetry_3
    _geom_angle
    _geom_angle_publ_flag
    C6A N1A C2A . . 123.2(2) ?
    C6A N1A H1A . . 121.2(17) ?
    C2A N1A H1A . . 115.6(17) ?
    C6B N1B C2B . . 122.5(2) ?
    C6B N1B H1B . . 115.8(15) ?
    C2B N1B H1B . . 121.7(15) ?
    C3A C2A N1A . . 120.1(3) ?
    C3A C2A H2A . . 120.0 ?
    N1A C2A H2A . . 120.0 ?
    C3B C2B N1B . . 120.8(3) ?
    C3B C2B H2B . . 119.6 ?
    N1B C2B H2B . . 119.6 ?
    C2A C3A C4A . . 118.9(2) ?
    C2A C3A H3A . . 120.6 ?
    C4A C3A H3A . . 120.6 ?
    C2B C3B C4B . . 117.8(3) ?
    C2B C3B H3B . . 121.1 ?
    C4B C3B H3B . . 121.1 ?
    C5A C4A C3A . . 120.8(2) ?
    C5A C4A H4A . . 119.6 ?
    C3A C4A H4A . . 119.6 ?
    C5B C4B C3B . . 121.7(2) ?
    C5B C4B H4B . . 119.2 ?
    C3B C4B H4B . . 119.2 ?
    C4A C5A C6A . . 119.6(3) ?
    C4A C5A H5A . . 120.2 ?
    C6A C5A H5A . . 120.2 ?
    C4B C5B C6B . . 119.7(2) ?
    C4B C5B H5B . . 120.2 ?
    C6B C5B H5B . . 120.2 ?
    N7A C6A N1A . . 118.9(2) ?
    N7A C6A C5A . . 123.7(2) ?
    N1A C6A C5A . . 117.4(2) ?
    N7B C6B N1B . . 118.1(2) ?
    N7B C6B C5B . . 124.3(2) ?
    N1B C6B C5B . . 117.6(2) ?
    C6A N7A H7A . . 118(2) ?
    C6A N7A H7B . . 120.8(17) ?
    H7A N7A H7B . . 120(3) ?
    C6B N7B H7C . . 114(2) ?
    C6B N7B H7D . . 117.1(19) ?
    H7C N7B H7D . . 129(3) ?
    O1A C8A C13A . . 125.4(2) ?
    O1A C8A C9A . . 122.2(2) ?
    C13A C8A C9A . . 112.30(19) ?
    O1B C8B C13B . . 124.9(2) ?
    O1B C8B C9B . . 123.2(2) ?
    C13B C8B C9B . . 111.9(2) ?
    C10A C9A C8A . . 124.6(2) ?
    C10A C9A N14A . . 116.76(19) ?
    C8A C9A N14A . . 118.66(19) ?
    C10B C9B C8B . . 124.8(2) ?
    C10B C9B N14B . . 116.4(2) ?
    C8B C9B N14B . . 118.8(2) ?
    C9A C10A C11A . . 118.2(2) ?
    C9A C10A H10A . . 120.9 ?
    C11A C10A H10A . . 120.9 ?
    C9B C10B C11B . . 118.6(2) ?
    C9B C10B H10B . . 120.7 ?
    C11B C10B H10B . . 120.7 ?
    C12A C11A C10A . . 121.5(2) ?
    C12A C11A N15A . . 119.6(2) ?
    C10A C11A N15A . . 118.9(2) ?
    C12B C11B C10B . . 121.4(2) ?
    C12B C11B N15B . . 119.6(2) ?
    C10B C11B N15B . . 119.0(2) ?
    C11A C12A C13A . . 119.8(2) ?
    C11A C12A H12A . . 120.1 ?
    C13A C12A H12A . . 120.1 ?
    C13B C12B C11B . . 119.5(2) ?
    C13B C12B H12B . . 120.3 ?
    C11B C12B H12B . . 120.3 ?
    C12A C13A C8A . . 123.6(2) ?
    C12A C13A N16A . . 116.78(19) ?
    C8A C13A N16A . . 119.61(19) ?
    C12B C13B C8B . . 123.8(2) ?
    C12B C13B N16B . . 116.4(2) ?
    C8B C13B N16B . . 119.77(19) ?
    O2A N14A O3A . . 122.7(2) ?
    O2A N14A C9A . . 119.2(2) ?
    O3A N14A C9A . . 118.1(2) ?
    O2B N14B O3B . . 121.8(2) ?
    O2B N14B C9B . . 120.4(2) ?
    O3B N14B C9B . . 117.7(2) ?
    O5A N15A O4A . . 123.5(2) ?
    O5A N15A C11A . . 118.3(2) ?
    O4A N15A C11A . . 118.2(2) ?
    O4B N15B O5B . . 123.4(2) ?
    O4B N15B C11B . . 118.7(2) ?
    O5B N15B C11B . . 117.9(2) ?
    O7A N16A O6A . . 121.4(2) ?
    O7A N16A C13A . . 120.0(2) ?
    O6A N16A C13A . . 118.5(2) ?
    O7B N16B O6B . . 121.4(2) ?
    O7B N16B C13B . . 120.5(2) ?
    O6B N16B C13B . . 118.1(2) ?
loop_
    _geom_hbond_atom_site_label_D
    _geom_hbond_atom_site_label_H
    _geom_hbond_atom_site_label_A
    _geom_hbond_site_symmetry_A
    _geom_hbond_distance_DH
    _geom_hbond_distance_HA
    _geom_hbond_distance_DA
    _geom_hbond_angle_DHA
    N1B H1B O1B 1 0.96(3) 1.79(3) 2.681(3) 152(2)
    N1B H1B O7B 1 0.96(3) 2.36(3) 3.035(3) 127(2)
    N7B H7D O1B 1 0.84(3) 2.04(3) 2.784(3) 148(3)
    N7B H7D O2B 1 0.84(3) 2.47(3) 3.165(3) 141(2)
    N1A H1A O1A 1 0.87(3) 1.97(3) 2.726(2) 145(2)
    N1A H1A O7A 1 0.87(3) 2.34(3) 3.031(3) 137(2)
    N7A H7B O2A 1 1.05(3) 2.40(3) 3.329(3) 147(2)
    C10A H10A O4B 2_556 0.95 2.57 3.438(3) 152.7
    N7A H7A O2B 2_666 0.87(3) 2.24(3) 3.029(3) 152(3)
    N7B H7C O2A 2_666 0.72(3) 2.49(3) 3.137(3) 149(3)
