# Supplementary material for: 2-Amino­pyridinium picrate
Source: Acta Crystallogr Sect E Struct Rep Online. 2010 Jun 26;66(Pt 7):o1821. doi: 10.1107/S1600536810024220 (PMC3006739; doi:10.1107/S1600536810024220)
Supplement: Supplementary file 2 [file e-66-o1821-Isup2.hkl]

#
# h,k,l, Fc-squared, Fo-squared, sigma(Fo-squared) and status flag
#
data_I
_shelx_title ' 2ap in P-1'
_shelx_refln_list_code          4
_shelx_F_calc_maximum      122.92
_exptl_crystal_F_000       664.00
_reflns_d_resolution_high  0.7281
 
loop_
 _symmetry_equiv_pos_as_xyz
 'x, y, z'
 '-x, -y, -z'
 
_cell_length_a    11.2543
_cell_length_b    11.6588
_cell_length_c    12.9883
_cell_angle_alpha 114.641
_cell_angle_beta  100.204
_cell_angle_gamma 103.928
 
_shelx_F_squared_multiplier     1.000
 
loop_
 _refln_index_h
 _refln_index_k
 _refln_index_l
 _refln_F_squared_calc
 _refln_F_squared_meas
 _refln_F_squared_sigma
 _refln_observed_status
   2   0   0     2742.20     2359.76      6.85 o
   3   0   0       24.54       27.75      1.71 o
   4   0   0       12.43       17.67      1.75 o
   5   0   0        8.24       11.14      2.04 o
   6   0   0      624.08      695.45      9.83 o
   7   0   0       99.48       97.34      2.74 o
   8   0   0        1.66        2.63      2.05 o
   9   0   0        0.12        7.05      4.74 o
  10   0   0        1.82        1.36      7.03 o
  11   0   0       14.65       13.09      7.50 o
  12   0   0        4.47        2.89      7.54 o
  13   0   0       29.62       43.31      9.06 o
 -13   1   0       23.16       23.33      8.62 o
 -12   1   0       12.83        9.19      7.85 o
 -11   1   0       16.35       15.77      7.49 o
 -10   1   0       12.66       16.70      7.24 o
  -9   1   0        3.95        5.32      6.48 o
  -8   1   0        3.02        5.71      5.91 o
  -7   1   0      476.88      485.35      9.09 o
  -6   1   0     1285.79     1391.30     12.24 o
  -5   1   0     5151.71     5773.84     22.08 o
  -4   1   0      361.73      400.86      5.36 o
  -3   1   0       17.74       20.50      1.91 o
  -2   1   0        0.50       21.47      2.41 o
   1   1   0     3452.01     2369.96      5.47 o
   2   1   0        3.65        3.74      1.90 o
   3   1   0      437.12      394.29      3.97 o
   4   1   0       85.46       81.12      2.39 o
   5   1   0        4.54        3.79      2.46 o
   6   1   0      802.95      893.56      6.54 o
   7   1   0       34.00       40.09      3.59 o
   8   1   0      161.61      158.26      4.01 o
   9   1   0       16.71       29.77      5.20 o
  10   1   0       49.41       46.02      5.85 o
  11   1   0        9.54       11.47      5.55 o
  12   1   0        1.94        4.28      7.96 o
  13   1   0        3.43        0.00     12.56 o
 -13   2   0        0.25        1.26      8.03 o
 -12   2   0      119.18       91.47      8.70 o
 -11   2   0       17.57       14.27      7.68 o
 -10   2   0        0.15        1.49      6.72 o
  -9   2   0       62.28       63.45      7.12 o
  -8   2   0      223.33      255.73      8.32 o
  -7   2   0       90.56       88.37      8.37 o
  -6   2   0     1259.10     1380.41     12.83 o
  -5   2   0     5166.87     5380.34     21.22 o
  -4   2   0      155.66      135.64      3.52 o
  -3   2   0      203.66      213.54      2.25 o
  -2   2   0       46.49       22.61      1.14 o
  -1   2   0       28.66        0.87      1.20 o
   0   2   0     2803.97     2334.62      9.15 o
   1   2   0     4598.31     5059.51     38.43 o
   2   2   0      106.53      170.61      2.82 o
   3   2   0      321.62      274.63      3.79 o
   4   2   0      205.52      208.75      3.51 o
   5   2   0        6.62        2.71      2.70 o
   6   2   0        8.46        6.09      3.18 o
   7   2   0       10.70       11.93      3.19 o
   8   2   0      489.70      449.66      6.05 o
   9   2   0      126.51      122.24      6.34 o
  10   2   0        0.54       10.31      5.32 o
  11   2   0       35.17       49.80      6.38 o
  12   2   0        1.10        3.47      6.23 o
  13   2   0        2.71        0.00     12.41 o
 -13   3   0        6.47        5.00      8.17 o
 -12   3   0       27.66       18.74      7.93 o
 -11   3   0      352.68      302.71     11.01 o
 -10   3   0       18.28       10.48      6.79 o
  -9   3   0       44.39       32.34      6.57 o
  -8   3   0        0.85        2.89      5.91 o
  -7   3   0      246.91      284.71      7.69 o
  -6   3   0      193.54      191.04      6.64 o
  -5   3   0      212.85      198.36      6.02 o
  -4   3   0      458.84      383.16      2.92 o
  -3   3   0      219.88      180.58      2.15 o
  -2   3   0      243.83      179.87      1.81 o
  -1   3   0      419.76      336.19      5.17 o
   0   3   0     1661.74     1866.18     17.40 o
   1   3   0      279.91      336.44      5.69 o
   2   3   0      429.18      407.13      3.33 o
   3   3   0       15.65       23.18      2.01 o
   4   3   0      109.80      103.67      2.91 o
   5   3   0       76.82       75.76      5.69 o
   6   3   0       45.19       38.96      3.92 o
   7   3   0      175.74      196.71      5.29 o
   8   3   0      178.11      152.53      4.74 o
   9   3   0       40.13       38.78      5.35 o
  10   3   0        1.86        4.96      5.57 o
  11   3   0       58.00       77.10      6.70 o
  12   3   0       12.47       18.91      6.75 o
 -13   4   0        4.19        1.01      8.00 o
 -12   4   0        7.91        6.25      7.83 o
 -11   4   0       13.13       19.60      7.07 o
 -10   4   0        8.76        3.14      6.77 o
  -9   4   0       52.05       48.87      7.08 o
  -8   4   0        1.19        2.78      5.88 o
  -7   4   0       26.46       23.57      5.50 o
  -6   4   0      468.84      466.02      4.87 o
  -5   4   0       47.54       56.11      2.96 o
  -4   4   0        7.87       20.64      1.84 o
  -3   4   0      819.64      796.01      4.79 o
  -2   4   0      263.72      263.75      2.59 o
  -1   4   0      103.60      107.27      2.79 o
   1   4   0     2295.33     2105.24     27.17 o
   2   4   0      100.19       99.10      2.83 o
   3   4   0       49.27       58.03      2.28 o
   4   4   0      579.59      585.71      6.05 o
   5   4   0       17.71       19.13      4.23 o
   6   4   0      461.43      482.22     19.68 o
   7   4   0        5.60       10.45      4.06 o
   8   4   0        8.79        6.59      3.94 o
   9   4   0       19.09       26.28      5.41 o
  10   4   0       34.31       37.12      6.08 o
  11   4   0       16.51       13.77      7.74 o
  12   4   0        6.81        5.75     11.28 o
 -14   5   0        0.16        4.98     10.91 o
 -13   5   0        6.27        8.29      7.98 o
 -12   5   0        2.78        1.60      7.63 o
 -11   5   0        2.97        2.87      7.09 o
 -10   5   0        0.06        0.65      6.50 o
  -9   5   0       24.01       22.74      6.64 o
  -8   5   0        6.81        4.68      1.87 o
  -7   5   0       14.50       14.72      2.51 o
  -6   5   0       85.21       82.77      3.50 o
  -5   5   0      704.47      686.42      6.86 o
  -4   5   0        0.74        0.46      1.92 o
  -3   5   0      473.97      450.34      4.61 o
  -2   5   0        9.21        6.31      1.59 o
  -1   5   0      139.51      132.97      1.76 o
   0   5   0        5.78        4.86      1.56 o
   1   5   0       62.46       89.85      3.01 o
   2   5   0       66.82       82.88      2.29 o
   3   5   0       94.43      105.82      2.69 o
   4   5   0      114.40      108.39      4.65 o
   5   5   0      775.52      792.47      9.60 o
   6   5   0      606.54      617.62      9.80 o
   7   5   0        1.92        3.35      3.95 o
   8   5   0        7.37        8.51      4.10 o
   9   5   0       29.21       35.28      7.45 o
  10   5   0        0.13        2.11      7.25 o
  11   5   0       30.91       33.56      8.55 o
 -14   6   0        0.54       13.34     10.84 o
 -13   6   0        0.67        2.42      7.69 o
 -12   6   0        0.28        1.91      7.42 o
 -11   6   0        1.53        1.79      7.08 o
 -10   6   0        0.10        0.04      6.83 o
  -9   6   0        5.84       12.69      5.17 o
  -8   6   0        4.18        2.44      2.77 o
  -7   6   0       44.25       51.01      3.36 o
  -6   6   0        6.36        2.80      2.91 o
  -5   6   0      285.17      278.66      5.94 o
  -4   6   0      390.65      372.19      4.68 o
  -3   6   0      224.13      186.98      3.10 o
  -2   6   0      222.01      202.03      2.31 o
  -1   6   0      198.05      166.45      8.26 o
   0   6   0     1981.45     1976.87     22.78 o
   1   6   0        7.31       14.94      7.38 o
   2   6   0       31.29       30.58      1.49 o
   3   6   0       90.00       88.83      3.00 o
   4   6   0     1505.53     1522.56     18.26 o
   5   6   0      250.90      235.46      6.65 o
   6   6   0      319.94      328.08     12.53 o
   7   6   0        3.36        4.70      5.79 o
   8   6   0        2.73        2.19      5.02 o
   9   6   0        9.69        6.75      7.30 o
  10   6   0       27.08       32.47      8.32 o
 -14   7   0        0.44        0.08     10.56 o
 -13   7   0       14.74       13.69      8.05 o
 -12   7   0       10.52        6.46      7.28 o
 -11   7   0       25.20       25.56      7.37 o
 -10   7   0        0.64        0.18      6.60 o
  -9   7   0        0.88        4.02      4.88 o
  -8   7   0        3.91        4.00      3.22 o
  -7   7   0        0.49        1.45      3.17 o
  -6   7   0       54.69       43.37      3.44 o
  -5   7   0        0.87        0.09      3.29 o
  -4   7   0       19.39       22.87      2.57 o
  -3   7   0        4.82        0.31      1.92 o
  -2   7   0       40.50       41.23      1.89 o
  -1   7   0      920.65      940.32     12.00 o
   0   7   0       59.34       62.92      8.55 o
   1   7   0       15.55       17.10      2.41 o
   2   7   0        0.08        0.66      7.77 o
   3   7   0       34.35       30.16      8.99 o
   4   7   0        2.85        9.59      8.70 o
   5   7   0      155.74      136.46     11.00 o
   6   7   0      402.77      420.49      9.88 o
   7   7   0        3.82        4.29      5.82 o
   8   7   0        8.82        7.96      6.75 o
   9   7   0        7.35        6.07     11.19 o
 -14   8   0        2.67        0.10     10.85 o
 -13   8   0       23.37       26.02      8.21 o
 -12   8   0        0.04        2.54      7.25 o
 -11   8   0        0.04        3.89      7.35 o
 -10   8   0       70.70       90.74      6.46 o
  -9   8   0       13.34       12.75      5.01 o
  -8   8   0      129.24      154.71      4.61 o
  -7   8   0        0.01        1.66      3.46 o
  -6   8   0       69.84       56.84      3.73 o
  -5   8   0       43.69       48.81      4.73 o
  -4   8   0       12.04       10.26      2.43 o
  -3   8   0       13.92       16.35      2.05 o
  -2   8   0      252.32      252.96      7.86 o
  -1   8   0      141.83      146.28      4.46 o
   0   8   0       13.42       16.78      8.24 o
   1   8   0        7.88        9.37      8.64 o
   2   8   0        6.90       12.14      8.57 o
   3   8   0        1.26        3.67      9.11 o
   4   8   0        0.37        0.02      9.56 o
   5   8   0       37.47       31.14      9.53 o
   6   8   0        0.06        0.01      9.13 o
   7   8   0        1.09        2.68      9.38 o
   8   8   0       13.15       10.02     11.36 o
 -14   9   0        1.72        2.36     11.12 o
 -13   9   0       21.10       23.25      8.02 o
 -12   9   0        0.19        6.07      7.55 o
 -11   9   0        0.43        8.19      6.39 o
 -10   9   0       30.04       37.36      5.69 o
  -9   9   0       13.10       21.31      5.09 o
  -8   9   0        3.99        5.34      3.62 o
  -7   9   0      208.77      215.75      5.15 o
  -6   9   0       17.75       23.14      4.92 o
  -5   9   0        6.88        7.05      4.29 o
  -4   9   0       18.04       19.65      4.22 o
  -3   9   0       15.01       10.20      3.54 o
  -2   9   0        0.27        0.35      8.65 o
  -1   9   0        1.78        0.58      8.84 o
   0   9   0        8.77       11.64      8.92 o
   1   9   0       35.59       39.82      9.65 o
   2   9   0        0.13        2.34      9.30 o
   3   9   0        0.21        0.52      9.79 o
   4   9   0        0.04        1.78     10.55 o
   5   9   0        4.59        7.16      9.85 o
   6   9   0        2.50        5.32      9.88 o
   7   9   0        2.89        3.41     10.00 o
 -13  10   0        1.09        3.27      7.55 o
 -12  10   0       31.88       42.36     12.65 o
 -11  10   0       15.01       15.69      5.96 o
 -10  10   0        6.77       11.20      5.26 o
  -9  10   0        3.59        2.73      4.72 o
  -8  10   0        8.46        5.76      3.68 o
  -7  10   0        3.60        3.53      4.49 o
  -6  10   0       14.90       22.15      7.85 o
  -5  10   0       60.18       76.50      6.28 o
  -4  10   0       16.85       20.41      9.13 o
  -3  10   0       39.90       45.05      9.49 o
  -2  10   0        0.09        0.04      9.33 o
  -1  10   0        9.44        4.06      9.35 o
   0  10   0       15.77       16.49      9.80 o
   1  10   0       24.34       28.07     10.49 o
   2  10   0       24.01       25.98     10.61 o
   3  10   0        2.56        1.98     10.28 o
   4  10   0        2.81        0.50     10.69 o
   5  10   0        1.94        1.97     10.65 o
 -13  11   0       31.57       41.94     12.52 o
 -12  11   0       45.79       43.56     11.10 o
 -11  11   0        8.33       14.69      7.73 o
 -10  11   0        0.64        6.10     12.19 o
  -9  11   0        1.47       11.98     11.04 o
  -8  11   0        0.33        0.00      6.25 o
  -7  11   0        3.25        3.56      6.54 o
  -6  11   0       11.35       13.85      8.86 o
  -5  11   0        0.99        0.55      9.30 o
  -4  11   0       44.99       56.72     10.82 o
  -3  11   0        0.44        0.00      9.56 o
  -2  11   0        0.23        2.60      9.90 o
  -1  11   0        2.02        8.89     10.02 o
   0  11   0        1.11        1.25     10.16 o
   1  11   0       29.24       31.54     11.18 o
   2  11   0       60.16       53.28     12.16 o
   3  11   0        2.44        1.78     11.03 o
 -10  12   0        0.05        0.01     11.85 o
  -9  12   0        0.01        0.00     12.23 o
  -8  12   0        1.36        1.45      6.98 o
  -7  12   0        0.37        4.12      7.06 o
  -6  12   0       24.95       20.14      9.76 o
  -5  12   0       68.30       67.93     11.59 o
  -4  12   0       82.77       88.95     12.38 o
  -3  12   0       14.58        2.73     10.61 o
  -2  12   0        0.10        7.00     10.39 o
  -1  12   0        6.02        9.01     11.01 o
   0  12   0       28.19       34.53     11.84 o
   1  12   0       31.55       27.99     12.38 o
  -8  13   0        1.13        3.52      7.81 o
  -7  13   0        5.14        5.63      7.84 o
  -6  13   0       15.35        9.06     11.15 o
  -5  13   0        0.17        0.01     10.84 o
  -4  13   0        0.21        0.02     11.28 o
  -3  13   0        2.64        0.01     11.50 o
  -2  13   0        0.16        0.00     11.66 o
  -8  14   0        3.78        4.78     10.50 o
  -7  14   0        0.41        6.04     11.26 o
  -6  14   0       43.95       48.78     12.88 o
   5 -14   1       78.33       87.21     13.55 o
   6 -14   1       65.78       88.93     13.11 o
   7 -14   1        0.18       10.91     11.27 o
   1 -13   1       20.36       18.49     12.06 o
   2 -13   1        5.18        3.99     11.01 o
   3 -13   1        4.85        6.11     11.23 o
   4 -13   1      139.45      142.23     13.71 o
   5 -13   1       68.71       71.75     12.22 o
   6 -13   1       41.20       47.73     11.22 o
   7 -13   1       15.85       19.77     10.26 o
   8 -13   1        2.65       10.04      7.36 o
  -2 -12   1        0.00        0.00     11.28 o
  -1 -12   1        0.00        1.46     10.90 o
   0 -12   1        1.61        9.11     10.88 o
   1 -12   1        7.78        7.39     10.57 o
   2 -12   1        9.91       16.71     10.55 o
   3 -12   1        0.19        1.49     10.36 o
   4 -12   1        0.42        0.01      9.98 o
   5 -12   1       10.63       19.93     10.14 o
   6 -12   1        0.00        5.86      8.83 o
   7 -12   1        0.12        0.00      9.08 o
   8 -12   1        0.05        0.02      6.90 o
   9 -12   1        0.93        4.59     12.04 o
  10 -12   1        0.93        0.06     12.40 o
  -4 -11   1        0.02        0.02     10.96 o
  -3 -11   1        3.14        0.02     10.82 o
  -2 -11   1       31.48       33.56     11.06 o
  -1 -11   1       98.76      100.30     12.04 o
   0 -11   1       12.36       12.82     10.23 o
   1 -11   1        4.12        6.83      9.71 o
   2 -11   1       10.71       17.35     10.00 o
   3 -11   1        0.08        3.20      9.46 o
   4 -11   1       32.95       35.86      9.90 o
   5 -11   1        0.11        0.01      8.35 o
   6 -11   1        3.99        3.28      8.34 o
   7 -11   1        0.04        0.03      7.45 o
   8 -11   1        2.60        1.16      6.10 o
   9 -11   1        3.59        0.09     11.00 o
  10 -11   1        0.02        0.11      6.73 o
  11 -11   1        0.00        4.71      7.54 o
  12 -11   1        0.60       15.77     11.21 o
  13 -11   1       20.77       21.09     12.13 o
  -6 -10   1       31.35       30.06     10.84 o
  -5 -10   1        1.93        0.01     10.45 o
  -4 -10   1        3.10        0.02     10.49 o
  -3 -10   1        0.30        0.01     10.01 o
  -2 -10   1       12.38        9.20     10.17 o
  -1 -10   1       16.08       15.31      9.78 o
   0 -10   1       18.23       23.74      9.71 o
   1 -10   1        6.97        2.56      9.25 o
   2 -10   1       36.38       31.50      9.78 o
   3 -10   1       19.19       16.63      8.98 o
   4 -10   1        0.87        7.02      8.55 o
   5 -10   1        6.97        7.19      7.85 o
   6 -10   1       16.01       12.21      4.64 o
   7 -10   1       54.08       54.83      4.83 o
   8 -10   1       43.03       39.84      4.07 o
   9 -10   1        5.78        7.10      4.86 o
  10 -10   1        8.72        6.68      5.45 o
  11 -10   1        4.89        9.73      5.86 o
  12 -10   1        0.61        8.50      7.46 o
  13 -10   1       18.26       24.21      8.17 o
  -7  -9   1        3.02       11.05      9.60 o
  -6  -9   1       29.70       26.70     10.02 o
  -5  -9   1       27.03       16.42      9.79 o
  -4  -9   1       48.40       53.78     10.51 o
  -3  -9   1       12.74       16.97      9.47 o
  -2  -9   1        0.28        4.74      8.96 o
  -1  -9   1        0.10        2.71      8.66 o
   0  -9   1      138.43      141.05     10.56 o
   1  -9   1       19.64       23.87      8.91 o
   2  -9   1      207.93      212.60     11.61 o
   3  -9   1        4.64        2.19      3.31 o
   4  -9   1       14.48       13.54      3.88 o
   5  -9   1        0.32        3.78      4.33 o
   6  -9   1       22.92       11.05      4.70 o
   7  -9   1       26.53       21.80      3.57 o
   8  -9   1        7.30        7.61      3.56 o
   9  -9   1        3.55        1.93      5.25 o
  10  -9   1       64.40       90.03      7.82 o
  11  -9   1        1.32        7.47      6.13 o
  12  -9   1       15.75       24.68      7.76 o
  13  -9   1        2.83        5.61      7.85 o
  -8  -8   1        1.33        2.35      6.87 o
  -7  -8   1        0.01        4.11      8.91 o
  -6  -8   1       10.95       19.29      9.18 o
  -5  -8   1      217.47      226.04     12.87 o
  -4  -8   1        4.64        5.35      9.07 o
  -3  -8   1       39.45       28.84      8.96 o
  -2  -8   1        4.16        0.29      8.32 o
  -1  -8   1        0.97        7.62      8.28 o
   0  -8   1       68.31       66.46      9.49 o
   1  -8   1        1.60        4.90      3.45 o
   2  -8   1       56.33       52.33      3.23 o
   3  -8   1       10.34        9.89      2.56 o
   4  -8   1       26.10       23.35      2.94 o
   5  -8   1      147.41      127.54      5.39 o
   6  -8   1       27.27       23.92      3.85 o
   7  -8   1       11.10       12.19      3.61 o
   8  -8   1       12.82       10.28      3.59 o
   9  -8   1      243.66      249.70      8.79 o
  10  -8   1      598.23      662.42     18.08 o
  11  -8   1       22.63       14.75      7.49 o
  12  -8   1        4.00        5.80      7.57 o
  13  -8   1        2.05        7.30      8.01 o
  -9  -7   1        0.11        6.80      7.44 o
  -8  -7   1        1.43        3.20      5.22 o
  -7  -7   1        2.99        4.03      7.97 o
  -6  -7   1       45.81       51.26      9.32 o
  -5  -7   1       22.54       16.64      9.08 o
  -4  -7   1      288.85      299.81      5.71 o
  -3  -7   1       26.80       20.31      2.21 o
  -2  -7   1      118.77      132.72      4.26 o
  -1  -7   1       25.45       21.39      4.59 o
   0  -7   1       11.13        7.57      8.01 o
   1  -7   1        0.05        0.06      3.25 o
   2  -7   1      498.58      515.98      8.14 o
   3  -7   1        0.00        4.82      1.97 o
   4  -7   1     2318.68     2440.76     15.47 o
   5  -7   1     1097.09     1131.06      9.03 o
   6  -7   1        0.33        0.18      3.17 o
   7  -7   1       54.18       60.39      3.67 o
   8  -7   1        4.67        1.03      3.20 o
   9  -7   1       22.93       33.17      5.43 o
  10  -7   1      470.27      488.08     11.37 o
  11  -7   1       70.39       79.37      8.19 o
  12  -7   1        4.88        4.12      7.46 o
  13  -7   1        0.60        4.31      7.84 o
 -11  -6   1        0.64       12.97     11.97 o
 -10  -6   1       13.09       20.15      7.83 o
  -9  -6   1       44.24       40.60      7.60 o
  -8  -6   1        0.42        4.60      4.95 o
  -7  -6   1        7.83        8.96      5.28 o
  -6  -6   1       47.49       50.48      7.44 o
  -5  -6   1        9.22        7.93      4.50 o
  -4  -6   1      202.24      208.21      3.93 o
  -3  -6   1       72.29       68.35      2.97 o
  -2  -6   1      284.87      264.83     13.46 o
  -1  -6   1      189.26      196.73      5.60 o
   0  -6   1       62.49       48.35      7.16 o
   1  -6   1       65.94       72.56      2.15 o
   2  -6   1      652.37      617.19      5.67 o
   3  -6   1      242.90      214.61      3.23 o
   4  -6   1      495.83      453.67      5.72 o
   5  -6   1      284.88      277.83      4.75 o
   6  -6   1       19.40       17.63      2.41 o
   7  -6   1       15.34       16.79      2.91 o
   8  -6   1        1.70        0.49      2.51 o
   9  -6   1        2.10        1.91      5.37 o
  10  -6   1      207.04      209.26      9.20 o
  11  -6   1       33.97       29.25      7.45 o
  12  -6   1       32.02       37.71      7.79 o
  13  -6   1        0.70        1.71      7.74 o
 -11  -5   1       35.61       33.69      8.35 o
 -10  -5   1       23.17       26.68      7.58 o
  -9  -5   1       13.31        8.91      5.35 o
  -8  -5   1        0.01        0.32      4.39 o
  -7  -5   1      237.37      233.53      6.51 o
  -6  -5   1       34.78       25.37      9.58 o
  -5  -5   1      213.59      208.46      5.65 o
  -4  -5   1        1.81        3.95      2.38 o
  -3  -5   1       83.43       73.38      3.59 o
  -2  -5   1     2623.02     2782.34     10.90 o
  -1  -5   1     3394.04     3826.73     12.53 o
   0  -5   1      128.33      154.80      6.28 o
   2  -5   1       72.58       88.86      2.07 o
   3  -5   1      471.77      523.00      3.58 o
   4  -5   1      945.24     1031.93      8.06 o
   5  -5   1      317.40      333.28      5.60 o
   6  -5   1       32.88       23.51      2.12 o
   7  -5   1       81.46       77.92      3.06 o
   8  -5   1        2.25        5.38      4.81 o
   9  -5   1       30.10       29.58      7.00 o
  10  -5   1        0.15        1.17      6.85 o
  11  -5   1       12.01       10.31      6.98 o
  12  -5   1        4.57       11.27      7.61 o
  13  -5   1        9.33       12.03      7.91 o
 -12  -4   1        0.00        0.07     11.16 o
 -11  -4   1        4.02        4.27      6.09 o
 -10  -4   1       83.59       90.45      6.67 o
  -9  -4   1      179.33      185.68      6.82 o
  -8  -4   1       59.94       55.59      4.93 o
  -7  -4   1     1282.15     1342.25     11.49 o
  -6  -4   1      221.26      225.61      5.67 o
  -5  -4   1       63.30       51.61      4.43 o
  -4  -4   1      104.97      113.12      2.60 o
  -3  -4   1      111.66      131.39      2.10 o
  -2  -4   1       78.06       60.27      1.98 o
  -1  -4   1     1883.79     1861.03     17.41 o
   0  -4   1      798.34      841.72     14.18 o
   1  -4   1     1148.21     1159.23     12.50 o
   2  -4   1      161.58      181.02      2.37 o
   3  -4   1      765.96      813.67      7.83 o
   4  -4   1     1549.01     1538.95      8.79 o
   5  -4   1       51.25       61.58      2.01 o
   6  -4   1      264.72      278.82      7.02 o
   7  -4   1       63.23       72.17      5.91 o
   8  -4   1       31.36       23.89      6.02 o
   9  -4   1        0.09        1.15      6.40 o
  10  -4   1       11.20        5.30      6.67 o
  11  -4   1        3.44        0.69      7.22 o
  12  -4   1       63.26       60.50      8.07 o
  13  -4   1        1.75        2.94      7.88 o
 -13  -3   1        1.10        4.06     12.15 o
 -12  -3   1        0.00        1.77      6.53 o
 -11  -3   1        0.25        1.91      5.96 o
 -10  -3   1       17.76       18.10      5.70 o
  -9  -3   1        7.30       12.28      5.18 o
  -8  -3   1       23.63       21.51      5.36 o
  -7  -3   1     1628.11     1686.65     25.66 o
  -6  -3   1        1.34        2.69      3.49 o
  -5  -3   1        8.61        9.02      3.54 o
  -4  -3   1       36.78       34.23      2.60 o
  -3  -3   1      505.54      473.87      3.50 o
  -2  -3   1     5574.81     5893.89     45.42 o
  -1  -3   1      453.55      448.37      4.74 o
   0  -3   1     6807.75     6417.25     80.60 o
   1  -3   1      434.90      299.64      3.85 o
   2  -3   1     2498.70     2933.50      9.30 o
   3  -3   1        5.63        4.60      1.35 o
   4  -3   1      320.82      351.63      4.81 o
   5  -3   1      954.24     1039.90     18.95 o
   6  -3   1       51.53       40.73      8.23 o
   7  -3   1      139.06      135.29      6.45 o
   8  -3   1       22.31       23.37      6.15 o
   9  -3   1       44.55       47.04      7.30 o
  10  -3   1        2.17        1.63      6.70 o
  11  -3   1        0.00        0.90      7.16 o
  12  -3   1        0.42        0.48      7.59 o
  13  -3   1       37.49       30.72      8.55 o
 -13  -2   1       34.71       46.49     12.68 o
 -12  -2   1       39.45       53.52      6.81 o
 -11  -2   1        1.86        3.57      5.65 o
 -10  -2   1        1.93        0.57      5.41 o
  -9  -2   1       55.93       55.54      5.46 o
  -8  -2   1      620.76      582.23      7.84 o
  -7  -2   1       77.61       73.85      4.38 o
  -6  -2   1       46.08       49.67      2.67 o
  -5  -2   1        3.38        5.98      2.91 o
  -4  -2   1        9.48       13.19      1.80 o
  -3  -2   1       43.41       49.90      1.96 o
  -2  -2   1        7.01        0.88      1.76 o
  -1  -2   1     4693.05     5778.36     39.61 o
   0  -2   1      418.45      729.54      7.31 o
   2  -2   1      245.15      154.71      2.53 o
   3  -2   1       17.28       30.73      1.16 o
   4  -2   1       13.89       16.62      2.25 o
   5  -2   1      426.85      475.41      6.78 o
   6  -2   1     2843.60     3240.22     26.93 o
   7  -2   1       10.28        9.44      6.29 o
   8  -2   1      142.62      153.66      7.46 o
   9  -2   1       12.01       13.27      8.66 o
  10  -2   1       54.60       58.70      7.14 o
  11  -2   1        8.91        5.76      7.61 o
  12  -2   1        0.38        0.45      7.82 o
  13  -2   1        0.12        3.78      8.35 o
 -13  -1   1        7.41        4.11      8.61 o
 -12  -1   1       33.41       34.89      8.29 o
 -11  -1   1        0.59        5.08      5.61 o
 -10  -1   1        0.43        3.48      5.34 o
  -9  -1   1       97.96       75.81      8.07 o
  -8  -1   1       41.13       36.86      5.74 o
  -7  -1   1      207.66      192.13      4.44 o
  -6  -1   1      165.42      165.20      3.26 o
  -5  -1   1      363.24      314.71      4.94 o
  -4  -1   1      426.05      431.52      3.48 o
  -3  -1   1       28.59       27.79      1.48 o
  -2  -1   1      134.28      222.61      3.23 o
  -1  -1   1     2652.31     1875.63      6.02 o
   2  -1   1      373.19      615.45      4.13 o
   3  -1   1      312.39      297.89      2.42 o
   4  -1   1      554.79      536.14      4.50 o
   5  -1   1      168.00      158.35      4.85 o
   6  -1   1       17.75       16.17      1.56 o
   7  -1   1      406.43      452.20      6.91 o
   8  -1   1        0.97        0.36      1.19 o
   9  -1   1        3.67        4.16      6.53 o
  10  -1   1       96.43       86.99      7.51 o
  11  -1   1        5.38        5.72      7.36 o
  12  -1   1        0.90        2.87      7.67 o
  13  -1   1        0.03        0.01      8.35 o
 -13   0   1       63.43       65.39      9.39 o
 -12   0   1        5.14        3.30      7.57 o
 -11   0   1       89.67       71.13      7.86 o
 -10   0   1        0.61        1.23      6.86 o
  -9   0   1       37.67       32.71      8.13 o
  -8   0   1        3.58        4.89      1.74 o
  -7   0   1      439.99      471.46      8.80 o
  -6   0   1       26.26       22.36      2.27 o
  -5   0   1     1591.40     1640.79     19.31 o
  -4   0   1      457.45      414.35      3.52 o
  -3   0   1       48.59       42.77      1.31 o
  -2   0   1        6.91       22.63      1.52 o
   1   0   1      202.38      442.72      5.29 o
   2   0   1    13530.84    13969.51    132.85 o
   3   0   1      652.77      728.00      5.91 o
   4   0   1     1982.01     2226.33      8.01 o
   5   0   1       14.41       15.43      2.33 o
   6   0   1       24.61       25.02      2.54 o
   7   0   1        5.53        1.10      2.44 o
   8   0   1        0.82        1.05      2.48 o
   9   0   1        0.18        1.28      4.61 o
  10   0   1      151.97      142.04      6.75 o
  11   0   1       57.13       44.36      7.47 o
  12   0   1        7.99        9.73      7.86 o
  13   0   1        0.07        0.00     12.69 o
 -13   1   1        0.10        1.01      8.23 o
 -12   1   1        1.09        0.25      7.73 o
 -11   1   1       30.30       21.72      7.81 o
 -10   1   1       47.60       47.27      6.97 o
  -9   1   1       19.58       10.03      6.46 o
  -8   1   1       34.24       41.20      6.54 o
  -7   1   1       38.84       57.29      9.10 o
  -6   1   1       72.49       65.37      8.18 o
  -5   1   1     1142.26     1114.61     12.81 o
  -4   1   1      255.09      315.54      6.44 o
  -3   1   1     3829.57     3673.95     21.60 o
  -2   1   1     1161.53     1370.38      8.00 o
  -1   1   1      261.52      420.08      1.60 o
   0   1   1     1560.34     1025.36      3.97 o
   1   1   1     2589.14     2151.69      4.74 o
   2   1   1      403.70      508.23      8.08 o
   3   1   1       10.26       10.50      2.26 o
   4   1   1      102.95      101.79      3.34 o
   5   1   1       76.97       81.41      2.76 o
   6   1   1        3.63        2.41      2.67 o
   7   1   1        1.24        2.50      2.86 o
   8   1   1        2.16        6.57      3.19 o
   9   1   1       10.59       11.38      4.96 o
  10   1   1       25.79       22.38      5.32 o
  11   1   1        0.01        1.00      5.32 o
  12   1   1       14.17       10.79      8.09 o
  13   1   1        1.58        0.00     12.75 o
 -13   2   1       10.10        9.68      7.99 o
 -12   2   1       61.66       59.19     17.71 o
 -11   2   1       22.76       23.72      7.61 o
 -10   2   1        0.95        8.00      6.81 o
  -9   2   1       64.19       64.43      7.18 o
  -8   2   1        2.86        1.95      6.04 o
  -7   2   1       15.07       16.45      5.57 o
  -6   2   1     2801.28     3009.16     18.15 o
  -5   2   1       36.39       33.18      4.92 o
  -4   2   1     1677.67     1727.95      7.29 o
  -3   2   1     2528.73     2616.77      9.13 o
  -2   2   1     1437.84     1679.19      8.55 o
  -1   2   1      215.87      280.37      4.34 o
   0   2   1        9.83        1.46      1.89 o
   1   2   1       25.08       13.63      1.80 o
   2   2   1      537.01      529.26      3.64 o
   3   2   1     1773.73     1999.63      9.59 o
   4   2   1       55.88       56.59      2.94 o
   5   2   1     1368.76     1449.52     14.63 o
   6   2   1       31.73       28.57      3.14 o
   7   2   1       20.67       15.49      3.51 o
   8   2   1        0.21        2.23      3.41 o
   9   2   1       37.64       33.42      5.26 o
  10   2   1       21.41       21.14      5.60 o
  11   2   1       90.91      100.62      6.74 o
  12   2   1       15.78       22.44      6.65 o
 -13   3   1        0.02        1.38      8.19 o
 -12   3   1       46.65       53.13      8.50 o
 -11   3   1       31.67       35.14      7.54 o
 -10   3   1       10.08        9.87      6.75 o
  -9   3   1        0.01        1.93      6.52 o
  -8   3   1      101.87       99.96      6.91 o
  -7   3   1      175.67      187.55      6.91 o
  -6   3   1      132.55      105.53      2.14 o
  -5   3   1       57.09       61.54      3.04 o
  -4   3   1       11.83        2.95      2.01 o
  -3   3   1       41.76       44.13      2.67 o
  -2   3   1     5543.84     5506.50     33.37 o
  -1   3   1     3578.90     3624.48     19.75 o
   0   3   1     1209.43     1158.53      5.55 o
   1   3   1      530.28      530.51      3.34 o
   2   3   1      131.52      103.71      3.23 o
   3   3   1       30.98       29.15      2.84 o
   4   3   1       19.45       17.64      2.71 o
   5   3   1       99.45       89.18      4.35 o
   6   3   1        2.84        4.36      3.95 o
   7   3   1       16.48       16.42      3.86 o
   8   3   1       14.28       12.49      3.80 o
   9   3   1        6.17       10.26      5.17 o
  10   3   1       72.52       74.86      6.52 o
  11   3   1        0.23        0.22      6.18 o
  12   3   1       19.32       27.33      8.46 o
 -14   4   1        0.73        6.83     11.93 o
 -13   4   1        5.50        5.07      8.01 o
 -12   4   1       30.21       35.97      8.19 o
 -11   4   1        3.00        1.44      6.76 o
 -10   4   1       19.32       18.89      6.61 o
  -9   4   1       23.97       21.15      6.64 o
  -8   4   1      322.84      321.70      8.66 o
  -7   4   1       19.70       16.39      2.32 o
  -6   4   1       30.93       33.18      2.89 o
  -5   4   1       16.38        9.60      2.85 o
  -4   4   1       11.81       16.43      2.02 o
  -3   4   1      188.57      185.01      3.96 o
  -2   4   1       10.85       10.11      1.66 o
  -1   4   1      188.01      187.87      2.88 o
   0   4   1      150.90      161.55      3.11 o
   1   4   1        3.46       20.89      2.73 o
   2   4   1      849.31      894.93     10.14 o
   3   4   1        4.83        4.78      2.52 o
   4   4   1        1.15        1.01      2.55 o
   5   4   1        6.19        5.53      3.72 o
   6   4   1     1597.11     1537.20     13.85 o
   7   4   1       96.34       93.13      4.50 o
   8   4   1        1.86        1.87      3.81 o
   9   4   1        1.64        5.85      5.09 o
  10   4   1       31.00       32.24      6.01 o
  11   4   1       41.96       60.95     10.72 o
 -14   5   1        3.09        9.01     11.41 o
 -13   5   1        0.55        2.74      7.93 o
 -12   5   1        1.45        6.43      7.41 o
 -11   5   1        1.71        2.66      6.89 o
 -10   5   1       46.54       50.38      6.96 o
  -9   5   1      122.83      145.37      7.73 o
  -8   5   1       21.29       18.38      2.57 o
  -7   5   1       41.76       46.60      3.18 o
  -6   5   1        0.57        0.62      2.67 o
  -5   5   1       11.21        8.73      2.74 o
  -4   5   1      382.83      406.41      4.18 o
  -3   5   1      162.18      144.97      2.95 o
  -2   5   1      176.75      180.09      2.60 o
  -1   5   1       27.65       29.97      1.73 o
   0   5   1      492.81      463.74      7.91 o
   1   5   1       47.79       45.02      1.89 o
   2   5   1       18.79       16.58      2.32 o
   3   5   1       44.73       46.67      2.79 o
   4   5   1        0.41        1.08      2.73 o
   5   5   1     1511.79     1613.58     25.76 o
   6   5   1      332.35      337.79      6.90 o
   7   5   1       45.17       47.97      4.68 o
   8   5   1       31.37       31.59      4.34 o
   9   5   1        2.26        4.67      6.80 o
  10   5   1        0.19        3.15      7.52 o
  11   5   1        5.31        5.41      8.07 o
 -14   6   1        1.91        8.12     10.87 o
 -13   6   1        0.03        3.24      7.63 o
 -12   6   1       10.18        6.76      7.34 o
 -11   6   1        1.42        1.33      7.02 o
 -10   6   1        0.71        0.49      6.47 o
  -9   6   1        2.14        7.80      5.84 o
  -8   6   1       10.84        8.89      3.07 o
  -7   6   1       58.96       67.16      3.48 o
  -6   6   1       54.25       42.30      3.57 o
  -5   6   1       11.84        6.70      2.89 o
  -4   6   1        9.84        4.97      1.76 o
  -3   6   1      465.32      486.89      5.25 o
  -2   6   1      407.85      392.91      7.86 o
  -1   6   1     1108.10     1089.90     13.54 o
   0   6   1        0.01        0.06      1.48 o
   1   6   1        4.86        0.37      1.35 o
   2   6   1       79.71       87.09      2.79 o
   3   6   1      226.83      216.55     10.90 o
   4   6   1      318.25      309.23      5.66 o
   5   6   1      214.58      205.14      5.84 o
   6   6   1       52.72       59.04      6.22 o
   7   6   1        2.90        7.04      5.85 o
   8   6   1       51.12       48.44      5.63 o
   9   6   1        0.44        0.00     10.45 o
  10   6   1        1.81        0.00     11.32 o
 -14   7   1        3.34        3.81     10.66 o
 -13   7   1        0.07        2.90      7.57 o
 -12   7   1        0.03        1.46      7.17 o
 -11   7   1        1.62        1.26      6.76 o
 -10   7   1        4.02        1.24      6.38 o
  -9   7   1        3.93        6.24      3.24 o
  -8   7   1       11.48       17.44      3.43 o
  -7   7   1      106.81       91.62      4.00 o
  -6   7   1      308.24      321.26      5.09 o
  -5   7   1      162.00      165.02      3.27 o
  -4   7   1       28.89       19.43      1.70 o
  -3   7   1       17.42       18.73      2.08 o
  -2   7   1       64.54       62.11      2.26 o
  -1   7   1     1107.56     1091.24     26.68 o
   1   7   1        3.30        5.86      3.55 o
   2   7   1        0.19        2.40      2.34 o
   3   7   1      110.78      111.54      5.81 o
   4   7   1       17.99        8.01      5.33 o
   5   7   1       50.79       52.71      6.12 o
   6   7   1        4.18        1.87      8.84 o
   7   7   1        5.75       13.17      9.34 o
   8   7   1       10.54       18.19     10.63 o
 -14   8   1       12.38       13.47     10.65 o
 -13   8   1        0.42        4.27      7.54 o
 -12   8   1       74.06       63.70      8.07 o
 -11   8   1        0.69        0.00      6.64 o
 -10   8   1        7.08       11.24      5.52 o
  -9   8   1        6.41        6.07      3.66 o
  -8   8   1       28.01       26.77      3.69 o
  -7   8   1        7.37       13.04      3.43 o
  -6   8   1      230.30      225.94      4.69 o
  -5   8   1       45.42       43.82      5.21 o
  -4   8   1       80.29       79.39      5.04 o
  -3   8   1        8.44       10.18      3.89 o
  -2   8   1        9.89        4.26      3.23 o
  -1   8   1        0.05        5.30      3.88 o
   0   8   1       31.35       23.29      8.89 o
   1   8   1       10.64       18.35      8.79 o
   2   8   1       53.79       57.73      9.78 o
   3   8   1       27.52       29.60      9.84 o
   4   8   1       23.15       26.62      9.59 o
   5   8   1        5.84        9.10      9.65 o
   6   8   1        0.00        0.96      9.55 o
   7   8   1       15.89        9.69      9.88 o
 -14   9   1        0.03        0.05     10.24 o
 -13   9   1       51.71       54.67      8.49 o
 -12   9   1      136.73      140.35      9.02 o
 -11   9   1       24.03       29.54      6.16 o
 -10   9   1        2.68        6.65      5.29 o
  -9   9   1        0.36        2.29      4.60 o
  -8   9   1       31.55       33.08      3.89 o
  -7   9   1      135.91      140.50      4.48 o
  -6   9   1      151.22      112.93      5.87 o
  -5   9   1        5.24        6.73      4.59 o
  -4   9   1       52.28       51.26      7.71 o
  -3   9   1        1.06        0.14      8.65 o
  -2   9   1        0.41        1.12      8.52 o
  -1   9   1        3.05        5.77      9.14 o
   0   9   1       25.48       33.05      9.79 o
   1   9   1        0.05        8.86      9.47 o
   2   9   1      150.25      150.86     12.28 o
   3   9   1       21.30       26.72     10.47 o
   4   9   1        7.72        9.24     10.46 o
   5   9   1        0.18        0.04      9.87 o
   6   9   1        0.01        0.01     10.48 o
   7   9   1        3.00        3.08     10.30 o
 -13  10   1       11.07       23.15     12.17 o
 -12  10   1      146.37      150.83     13.66 o
 -11  10   1       67.63       66.91      8.55 o
 -10  10   1        2.74        5.91      6.99 o
  -9  10   1        0.05        2.71      6.52 o
  -8  10   1        2.38        2.81      4.63 o
  -7  10   1        4.88        4.70      6.01 o
  -6  10   1        3.56        5.97      4.79 o
  -5  10   1        2.41        2.04      8.61 o
  -4  10   1        2.01        2.44      8.98 o
  -3  10   1        1.05        0.01      9.25 o
  -2  10   1       36.64       35.67      9.90 o
  -1  10   1        0.64        0.54      9.35 o
   0  10   1        4.01        1.36      9.83 o
   1  10   1       13.22        9.75     10.30 o
   2  10   1        0.31        0.00     10.43 o
   3  10   1       51.52       41.44     11.54 o
   4  10   1        1.05        4.81     10.87 o
 -11  11   1        0.09        3.29     12.01 o
 -10  11   1        5.49       18.71     12.39 o
  -9  11   1        3.82        4.98     10.98 o
  -8  11   1        2.88        2.08      6.71 o
  -7  11   1        0.61        0.85      6.48 o
  -6  11   1        1.27        0.01      8.71 o
  -5  11   1        4.74        3.64      9.66 o
  -4  11   1       24.33       13.15     10.13 o
  -3  11   1        5.48        2.54     10.38 o
  -2  11   1        9.12       20.32     10.54 o
  -1  11   1        0.03        0.67     10.14 o
   0  11   1        0.16        5.71     10.91 o
   1  11   1        1.31        4.20     11.20 o
   2  11   1        2.18        8.04     11.52 o
 -10  12   1        1.42        2.28     11.99 o
  -9  12   1        3.88        6.56     11.51 o
  -8  12   1        0.83        0.00      6.91 o
  -7  12   1        0.39        0.45      7.23 o
  -6  12   1        1.64        0.01      9.93 o
  -5  12   1       22.81       25.50     10.96 o
  -4  12   1       16.85       12.31     10.97 o
  -3  12   1        4.19        3.33     10.62 o
  -2  12   1        0.07        1.55     10.83 o
  -1  12   1        1.55        7.36     11.67 o
  -8  13   1        2.41        2.16      7.88 o
  -7  13   1        2.06        5.81      7.97 o
  -6  13   1        5.48       10.60     11.08 o
  -5  13   1        4.44        4.14     11.62 o
  -4  13   1       18.25       16.90     12.04 o
   3 -14   2        2.85       16.22     11.94 o
   4 -14   2        0.90        1.63     11.35 o
   5 -14   2       22.90       15.60     11.13 o
   6 -14   2        7.39        9.43     11.01 o
   7 -14   2        0.82        0.45     10.69 o
   0 -13   2        3.56        2.79     11.33 o
   1 -13   2        2.52        5.29     11.32 o
   2 -13   2        8.34       12.91     10.99 o
   3 -13   2       22.17       12.26     11.18 o
   4 -13   2       11.33       25.77     11.66 o
   5 -13   2       40.36       50.93     11.59 o
   6 -13   2       55.34       62.39     11.44 o
   7 -13   2        0.16        4.65      9.16 o
   8 -13   2        3.42        8.71      7.18 o
   9 -13   2        1.37        0.05     11.89 o
  -3 -12   2        0.40        0.00     11.43 o
  -2 -12   2        3.18        0.00     11.18 o
  -1 -12   2       29.40       26.41     11.02 o
   0 -12   2       48.94       53.24     11.47 o
   1 -12   2        5.77        8.72     10.50 o
   2 -12   2       21.45       26.82     10.58 o
   3 -12   2      315.57      360.49     15.59 o
   4 -12   2       92.28      104.55     11.83 o
   5 -12   2        1.02        1.60      9.33 o
   6 -12   2        8.45       12.81      8.73 o
   7 -12   2       11.15        9.83      8.85 o
   8 -12   2       21.89       20.07      7.02 o
   9 -12   2       17.47       14.72     11.44 o
  10 -12   2        0.78        4.08     11.94 o
  -5 -11   2        1.58       12.59     10.48 o
  -4 -11   2        2.61        3.86     10.63 o
  -3 -11   2        0.67        0.00     10.46 o
  -2 -11   2        1.46        5.26     10.47 o
  -1 -11   2        9.53       10.25      9.89 o
   0 -11   2        0.32        1.14      9.52 o
   1 -11   2        2.85        3.38      9.52 o
   2 -11   2       31.15       37.50     10.71 o
   3 -11   2       15.26        8.80      9.36 o
   4 -11   2       16.92       24.57      9.63 o
   5 -11   2        0.00        4.34      8.60 o
   6 -11   2       16.25       22.78      8.38 o
   7 -11   2        5.01       10.19      7.27 o
   8 -11   2        0.17        2.42      4.59 o
   9 -11   2        7.62       10.97      5.21 o
  10 -11   2        6.15        5.60      5.40 o
  11 -11   2        4.76       10.20      6.02 o
  12 -11   2        1.84        2.71      7.25 o
  13 -11   2        0.86        0.00      7.64 o
  -7 -10   2       17.99       27.40     11.01 o
  -6 -10   2        5.07       18.39     10.14 o
  -5 -10   2       61.18       61.37     11.24 o
  -4 -10   2        0.00        0.01      9.99 o
  -3 -10   2       49.39       49.33     10.95 o
  -2 -10   2       49.30       47.08     10.44 o
  -1 -10   2        7.99        4.27      9.36 o
   0 -10   2        1.56        0.24      8.97 o
   1 -10   2        0.42        0.41      8.71 o
   2 -10   2       17.80       21.59      9.40 o
   3 -10   2       51.43       63.81      9.85 o
   4 -10   2       47.25       49.08      8.65 o
   5 -10   2        1.31        1.33      4.10 o
   6 -10   2        7.99        9.40      4.50 o
   7 -10   2        3.96        5.79      4.19 o
   8 -10   2        0.01        1.62      3.78 o
   9 -10   2        8.38        7.41      5.31 o
  10 -10   2        1.79        4.71      5.67 o
  11 -10   2        0.00        4.44      6.18 o
  12 -10   2        6.53        4.89      7.52 o
  13 -10   2        3.34        4.59      7.90 o
  -8  -9   2       12.39       19.84      9.83 o
  -7  -9   2        7.56        8.45      9.79 o
  -6  -9   2        0.01        0.03      8.82 o
  -5  -9   2        8.47        9.62      9.81 o
  -4  -9   2      194.58      165.95     12.01 o
  -3  -9   2       35.59       33.93      9.70 o
  -2  -9   2       51.18       57.28      9.83 o
  -1  -9   2        0.03        2.81      8.82 o
   0  -9   2        0.01        1.07      8.36 o
   1  -9   2        8.52        9.61      8.18 o
   2  -9   2        9.30        7.73      1.72 o
   3  -9   2        9.77       10.72      2.80 o
   4  -9   2       20.79       20.57      3.92 o
   5  -9   2       27.69       28.99      6.39 o
   6  -9   2       22.72       32.22      4.90 o
   7  -9   2        5.64        6.87      3.65 o
   8  -9   2        0.04        0.14      3.53 o
   9  -9   2       26.43       36.46      5.67 o
  10  -9   2      477.73      454.69      9.64 o
  11  -9   2      216.97      194.15      8.19 o
  12  -9   2        0.09        3.36      7.63 o
  13  -9   2        0.22        2.27      8.07 o
  -8  -8   2       33.23       23.57      7.35 o
  -7  -8   2        2.30        4.34      8.54 o
  -6  -8   2       22.62       26.88      9.03 o
  -5  -8   2       17.64       14.90      8.98 o
  -4  -8   2       49.43       49.98      9.42 o
  -3  -8   2      112.46      119.56     10.41 o
  -2  -8   2       28.07       28.88      8.53 o
  -1  -8   2      323.96      318.53     12.93 o
   0  -8   2        2.31        1.19      8.00 o
   1  -8   2      144.80      146.52     10.17 o
   2  -8   2        1.68        1.07      1.35 o
   3  -8   2      135.57      154.23      5.46 o
   4  -8   2       85.26       98.90      4.65 o
   5  -8   2       57.14       43.59      5.70 o
   6  -8   2      163.94      162.84      4.94 o
   7  -8   2       86.11       85.37      4.01 o
   8  -8   2        0.66        0.87      3.41 o
   9  -8   2       29.50       43.75      5.90 o
  10  -8   2       39.72       55.79      6.47 o
  11  -8   2       70.03       68.66      8.31 o
  12  -8   2       94.55       89.39      8.72 o
  13  -8   2        5.29       13.70      8.17 o
 -10  -7   2        7.62       10.39     11.34 o
  -9  -7   2       28.21       38.56      8.08 o
  -8  -7   2       15.85       12.95      6.37 o
  -7  -7   2       78.37       86.83      9.62 o
  -6  -7   2        2.86        0.07      8.54 o
  -5  -7   2        1.31        1.29      4.08 o
  -4  -7   2        0.32        0.05      3.31 o
  -3  -7   2        7.01        0.50      7.56 o
  -2  -7   2        2.17        0.55      3.24 o
  -1  -7   2       43.95       51.53      2.90 o
   0  -7   2        7.20        0.74      7.06 o
   1  -7   2      150.58      167.80      8.36 o
   2  -7   2       70.02       80.22      2.46 o
   3  -7   2      124.05      113.53      3.25 o
   4  -7   2      180.22      181.10      4.78 o
   5  -7   2     1000.88     1132.71     14.06 o
   6  -7   2      303.68      309.92      5.20 o
   7  -7   2       13.38       18.32      3.28 o
   8  -7   2       33.83       31.60      3.57 o
   9  -7   2       41.52       43.51      6.19 o
  10  -7   2        9.00       13.51      7.37 o
  11  -7   2      114.98       89.19      8.21 o
  12  -7   2       12.06       13.72      7.64 o
  13  -7   2        8.81        4.74      7.96 o
 -11  -6   2        2.22        7.68     11.89 o
 -10  -6   2       12.29        7.91      7.79 o
  -9  -6   2        3.74        1.05     10.04 o
  -8  -6   2        0.22        1.65      5.88 o
  -7  -6   2      219.81      223.38      6.48 o
  -6  -6   2       27.30       16.48      4.94 o
  -5  -6   2        0.95        0.02      4.60 o
  -4  -6   2       58.80       57.20      2.23 o
  -3  -6   2       23.89       27.23      2.90 o
  -2  -6   2       29.75       36.37      3.74 o
  -1  -6   2     1508.77     1734.53      9.58 o
   0  -6   2     2444.65     2620.11     24.36 o
   1  -6   2       77.15       63.90      1.51 o
   2  -6   2      132.49      131.52      2.22 o
   3  -6   2       40.17       48.66      3.04 o
   4  -6   2      905.82      958.69      7.15 o
   5  -6   2        1.64        1.34      2.38 o
   6  -6   2      262.95      283.73      4.44 o
   7  -6   2       24.69       26.69      2.41 o
   8  -6   2      158.96      145.42      6.35 o
   9  -6   2        0.80        0.62      6.97 o
  10  -6   2       14.91       11.65      7.31 o
  11  -6   2       58.35       54.87      7.99 o
  12  -6   2       12.70       10.08      7.55 o
  13  -6   2        1.57        0.71      7.97 o
 -11  -5   2        0.81        5.90      7.76 o
 -10  -5   2       19.00       21.67      6.03 o
  -9  -5   2        0.63        1.28      6.10 o
  -8  -5   2      487.85      515.64      8.13 o
  -7  -5   2      596.47      577.41     10.60 o
  -6  -5   2       14.37       10.03      8.45 o
  -5  -5   2      172.98      151.30      4.08 o
  -4  -5   2        1.48        1.29      2.51 o
  -3  -5   2        0.02        0.33      2.01 o
  -2  -5   2      183.60      223.68      4.71 o
  -1  -5   2     3061.19     3429.51     42.09 o
   0  -5   2     1141.35     1143.59     16.63 o
   1  -5   2        2.28        0.10      1.29 o
   2  -5   2       72.09       55.43      2.27 o
   3  -5   2       52.57       50.35      1.86 o
   4  -5   2      359.99      335.59      5.78 o
   5  -5   2       33.95       27.49      2.14 o
   6  -5   2      192.60      202.38      4.20 o
   7  -5   2      186.13      186.61      4.86 o
   8  -5   2        0.19        0.08      6.10 o
   9  -5   2      179.80      168.24      8.15 o
  10  -5   2        9.23        3.43      7.19 o
  11  -5   2        2.42        4.82      7.10 o
  12  -5   2       14.58       10.12      7.56 o
  13  -5   2        8.01        7.80      8.05 o
 -12  -4   2       38.04       43.86      6.97 o
 -11  -4   2        1.18        3.04      6.05 o
 -10  -4   2        6.48        3.94      5.52 o
  -9  -4   2        1.88        2.30      6.38 o
  -8  -4   2     1012.27     1029.19     10.74 o
  -7  -4   2     1695.75     1700.96     14.21 o
  -6  -4   2     2031.63     2021.95     16.14 o
  -5  -4   2        7.90       11.82      3.80 o
  -4  -4   2        0.08        1.28      2.41 o
  -3  -4   2        0.18        0.10      2.14 o
  -2  -4   2     2835.14     2943.80      6.91 o
  -1  -4   2     2203.83     2402.58     11.92 o
   0  -4   2      689.23      669.77      6.98 o
   1  -4   2     1797.36     1744.96     12.56 o
   2  -4   2       33.78       32.01      1.50 o
   3  -4   2     1076.88     1158.82      6.37 o
   4  -4   2        4.49        2.46      1.84 o
   5  -4   2       94.31       91.88      2.14 o
   6  -4   2       79.55       70.56      2.38 o
   7  -4   2        7.39        8.45      5.22 o
   8  -4   2      375.57      369.18     12.88 o
   9  -4   2       73.75       81.05      7.69 o
  10  -4   2        0.25        1.61      6.78 o
  11  -4   2        4.14        2.49      7.21 o
  12  -4   2        0.36        4.26      7.44 o
  13  -4   2       13.50       12.56      8.16 o
 -13  -3   2       51.49       70.94     13.26 o
 -12  -3   2        0.11        4.33      6.29 o
 -11  -3   2       26.88       37.70      6.14 o
 -10  -3   2        8.55       11.74      5.71 o
  -9  -3   2       11.61       13.08      4.17 o
  -8  -3   2      989.84     1010.05     12.25 o
  -7  -3   2      799.72      794.35     12.67 o
  -6  -3   2      499.02      506.63      6.15 o
  -5  -3   2      111.11      124.84      3.80 o
  -4  -3   2      525.02      538.97      4.38 o
  -3  -3   2        0.67        1.89      1.83 o
  -2  -3   2       13.48       13.42      1.57 o
  -1  -3   2       51.42       32.74      1.60 o
   0  -3   2        0.00        5.05      1.81 o
   1  -3   2     7128.49     7890.78     85.71 o
   2  -3   2      121.80      172.26      2.96 o
   3  -3   2     2940.01     3067.91     18.42 o
   4  -3   2       56.04       55.77      2.24 o
   5  -3   2       38.40       32.23      1.60 o
   6  -3   2       42.93       30.54      1.52 o
   7  -3   2      174.64      179.59      7.32 o
   8  -3   2        0.00        1.13      5.99 o
   9  -3   2       37.43       31.20      6.62 o
  10  -3   2       24.47       16.23      6.92 o
  11  -3   2       56.50       53.23      8.03 o
  12  -3   2        4.19        4.20      7.52 o
  13  -3   2        0.94        3.12      8.17 o
 -13  -2   2        5.82        3.14     11.69 o
 -12  -2   2       57.53       53.48      6.70 o
 -11  -2   2       11.07       12.70      5.88 o
 -10  -2   2        1.69        3.79      5.31 o
  -9  -2   2        2.83        2.40      4.06 o
  -8  -2   2      133.12      125.64      5.76 o
  -7  -2   2       13.22       10.10      2.74 o
  -6  -2   2      408.05      408.66      5.04 o
  -5  -2   2       74.13       87.07      2.32 o
  -4  -2   2      721.76      677.16      4.41 o
  -3  -2   2     2861.63     2906.05     16.48 o
  -2  -2   2       32.12       22.25      1.46 o
  -1  -2   2      894.75      677.21      4.48 o
   0  -2   2      345.19      196.26      1.51 o
   1  -2   2     9840.27    11304.08     81.18 o
   2  -2   2      457.34      403.97      4.11 o
   3  -2   2     1390.40     1576.61      6.56 o
   4  -2   2     1931.09     1860.65      9.30 o
   5  -2   2       24.62       24.84      1.93 o
   6  -2   2        0.00        1.61      1.61 o
   7  -2   2       20.09       16.36      1.16 o
   8  -2   2      165.13      148.14     13.62 o
   9  -2   2        3.64        1.43      6.38 o
  10  -2   2       37.46       38.74      7.14 o
  11  -2   2        0.24        0.01      7.12 o
  12  -2   2        8.75       14.16      7.59 o
  13  -2   2        0.89        3.69      8.40 o
 -13  -1   2       65.57       79.00      9.57 o
 -12  -1   2        2.75        3.69      7.61 o
 -11  -1   2        9.88        7.62      7.29 o
 -10  -1   2       24.73       18.64      5.70 o
  -9  -1   2        2.46        1.79      3.06 o
  -8  -1   2       81.42       71.68      2.93 o
  -7  -1   2        1.83        1.17      2.09 o
  -6  -1   2      238.50      253.93      5.96 o
  -5  -1   2        1.49        2.02      1.90 o
  -4  -1   2      308.20      246.11      3.13 o
  -3  -1   2      176.70      140.33      2.20 o
  -2  -1   2     1706.91     1710.24      9.22 o
  -1  -1   2      299.04      160.04      2.21 o
   0  -1   2      197.23       63.18      2.27 o
   1  -1   2      477.44      307.39      1.98 o
   3  -1   2     2585.46     2737.66      8.36 o
   4  -1   2     2330.81     2573.08     14.14 o
   5  -1   2     3149.41     3575.23     13.31 o
   6  -1   2        4.09        5.79      2.21 o
   7  -1   2       32.99       31.28      2.52 o
   8  -1   2        0.47        0.50      2.19 o
   9  -1   2      376.50      291.39      8.95 o
  10  -1   2       60.35       54.23      7.83 o
  11  -1   2        0.43        0.82      7.14 o
  12  -1   2        2.75        8.95      7.77 o
  13  -1   2        0.08        0.00     12.53 o
 -13   0   2        9.92       12.92      8.12 o
 -12   0   2        2.43        2.03      7.60 o
 -11   0   2       66.43       52.79      7.76 o
 -10   0   2      196.58      188.04      9.19 o
  -9   0   2       10.18       15.61      7.78 o
  -8   0   2       32.58       29.31      9.10 o
  -7   0   2      132.92      128.23      3.32 o
  -6   0   2        0.40        0.00      2.07 o
  -5   0   2      497.49      489.74      7.04 o
  -4   0   2        9.35       28.06      2.63 o
  -3   0   2      187.25      226.12      3.72 o
  -2   0   2     2430.20     2599.21     10.80 o
  -1   0   2      613.20      488.86      2.73 o
   0   0   2       81.53      256.61      2.89 o
   1   0   2       95.11      146.82      5.42 o
   2   0   2      539.76      493.01      9.15 o
   3   0   2     8426.35     8787.30     37.47 o
   4   0   2     3583.32     3834.15     13.97 o
   5   0   2        2.26       24.05      3.00 o
   6   0   2      127.95      146.63      3.85 o
   7   0   2        0.76        0.54      2.78 o
   8   0   2        0.19        0.42      2.83 o
   9   0   2       35.10       28.37      4.75 o
  10   0   2      104.39       82.75      6.11 o
  11   0   2        0.30        1.17      7.15 o
  12   0   2       20.95       16.65      8.80 o
 -13   1   2       11.67       11.71      8.08 o
 -12   1   2       23.11       22.60      7.80 o
 -11   1   2        1.57        2.84      7.18 o
 -10   1   2       39.16       39.34      7.39 o
  -9   1   2        0.56        2.33      6.56 o
  -8   1   2      346.56      374.79     12.70 o
  -7   1   2       86.16       64.96      6.85 o
  -6   1   2      158.61      128.29      8.83 o
  -5   1   2       29.73       36.18      3.04 o
  -4   1   2       84.28       92.94      5.23 o
  -3   1   2    12870.51    12541.48     96.42 o
  -2   1   2     2188.52     2194.03     14.24 o
  -1   1   2     1715.44     1952.17     18.62 o
   0   1   2      275.91      228.61      4.21 o
   1   1   2      114.28      126.11      2.61 o
   2   1   2       34.43       34.75      2.79 o
   3   1   2     2742.10     2959.04     12.77 o
   4   1   2      126.18      135.70      3.87 o
   5   1   2       54.58       59.74      2.90 o
   6   1   2        3.77        3.99      2.94 o
   7   1   2       31.50       25.39      3.29 o
   8   1   2        2.61        1.90      3.16 o
   9   1   2       23.08       16.91      5.03 o
  10   1   2       93.19       82.21      5.83 o
  11   1   2       38.98       43.05      5.94 o
  12   1   2       11.32        3.55      8.18 o
 -14   2   2        1.97        0.63     12.63 o
 -13   2   2        4.68       13.45      8.12 o
 -12   2   2       24.22       24.32      7.96 o
 -11   2   2        2.74        7.07      7.17 o
 -10   2   2       76.74       73.47      7.36 o
  -9   2   2        4.82        6.18      6.50 o
  -8   2   2     1065.59     1067.28     16.22 o
  -6   2   2      205.69      183.69      8.21 o
  -5   2   2       15.16       22.26      7.10 o
  -4   2   2       87.33      105.03      4.20 o
  -3   2   2     4330.66     4415.26     21.10 o
  -1   2   2     2609.87     2567.96     33.62 o
   0   2   2     1254.94     1258.99     17.79 o
   1   2   2      672.85      608.92      3.84 o
   2   2   2       52.78       59.14      2.06 o
   3   2   2       76.53       86.16      2.81 o
   4   2   2        6.07        1.05      3.12 o
   5   2   2       89.53       86.04      3.88 o
   6   2   2       66.11       59.37      3.46 o
   7   2   2       16.55       14.87      3.64 o
   8   2   2        9.67        8.36      3.52 o
   9   2   2        3.11        3.52      4.92 o
  10   2   2        0.60        0.79      5.33 o
  11   2   2       18.46       23.02      6.21 o
  12   2   2       51.26       53.06      9.10 o
 -14   3   2        2.06        0.83      8.58 o
 -13   3   2        2.74        4.79      8.14 o
 -12   3   2        3.80        9.02      7.71 o
 -11   3   2        0.41        1.66      7.01 o
 -10   3   2       30.08       34.47      6.99 o
  -9   3   2       53.07       64.50      6.95 o
  -8   3   2      209.18      199.51      7.81 o
  -7   3   2     1323.91     1436.31     21.75 o
  -6   3   2       31.78       27.54      2.56 o
  -5   3   2       34.94       38.38      3.92 o
  -4   3   2       36.40       25.64      2.42 o
  -3   3   2      472.98      425.00      3.31 o
  -2   3   2     1425.54     1368.74      8.93 o
  -1   3   2       16.98       18.92      3.52 o
   0   3   2      169.93      161.04      3.39 o
   1   3   2     1650.43     1507.29      6.25 o
   2   3   2        0.85        0.44      1.75 o
   3   3   2      174.45      168.88      3.19 o
   4   3   2      291.26      328.72      5.86 o
   5   3   2        4.61        1.77      3.81 o
   6   3   2       30.65       37.61      4.22 o
   7   3   2        2.28        1.14      3.71 o
   8   3   2       27.02       28.86      4.01 o
   9   3   2        0.20        0.76      4.95 o
  10   3   2        0.65        5.63      5.47 o
  11   3   2        8.24        7.70      6.20 o
 -14   4   2       46.82       41.87      9.09 o
 -13   4   2        1.46        0.91      7.78 o
 -12   4   2        0.01        0.07      7.37 o
 -11   4   2       30.47       28.28      7.06 o
 -10   4   2       21.66       23.52      6.79 o
  -9   4   2        8.98        6.37      6.24 o
  -8   4   2      276.83      291.15      6.87 o
  -7   4   2      643.77      692.87      9.00 o
  -6   4   2        2.50       10.35      2.74 o
  -5   4   2       43.27       49.67      2.79 o
  -4   4   2        0.47        0.73      1.94 o
  -3   4   2       53.73       88.24      2.03 o
  -2   4   2      256.27      260.01      4.74 o
  -1   4   2     1907.97     1862.88      8.06 o
   0   4   2       11.44       14.29      2.59 o
   1   4   2      106.52      121.74      2.50 o
   2   4   2       73.39       72.38      2.30 o
   3   4   2        0.03        0.54      2.37 o
   4   4   2       60.71       62.18      3.82 o
   5   4   2        0.06        1.33      3.96 o
   6   4   2       97.16       78.87      5.02 o
   7   4   2       15.46       13.61      3.80 o
   8   4   2        0.27        0.29      4.00 o
   9   4   2       48.15       57.20      5.93 o
  10   4   2        1.03        0.10      7.00 o
  11   4   2        1.18        0.08     11.58 o
 -14   5   2        3.10        4.23      8.60 o
 -13   5   2       97.73       94.69      9.03 o
 -12   5   2       15.18       17.32      7.44 o
 -11   5   2        5.87        3.19      6.75 o
 -10   5   2        0.34        2.63      6.31 o
  -9   5   2       18.77       15.37      2.65 o
  -8   5   2        6.77       18.84      3.23 o
  -7   5   2        0.47        0.70      2.99 o
  -6   5   2        0.12        1.20      3.01 o
  -5   5   2       21.90       20.67      2.46 o
  -4   5   2        2.18        3.18      2.00 o
  -3   5   2       10.09        7.27      1.63 o
  -2   5   2       72.07       66.27      2.78 o
  -1   5   2        0.90        4.36      1.25 o
   0   5   2       42.85       51.52      2.64 o
   1   5   2       28.42       25.07      1.96 o
   2   5   2       47.30       46.16      2.14 o
   3   5   2       43.81       44.60      2.87 o
   4   5   2       26.80       31.18      3.99 o
   5   5   2      194.80      204.66      5.90 o
   6   5   2      227.39      207.23      6.05 o
   7   5   2       58.82       61.76      4.89 o
   8   5   2       41.83       40.36      5.28 o
   9   5   2       48.20       49.48      8.97 o
  10   5   2        1.74        6.79     10.60 o
 -14   6   2        7.67       10.30     10.98 o
 -13   6   2        1.56        2.17      7.69 o
 -12   6   2       10.27       22.35      7.33 o
 -11   6   2        5.81        4.40      6.65 o
 -10   6   2        8.97       16.43      6.36 o
  -9   6   2        1.98        2.24      3.26 o
  -8   6   2        0.77        2.04      3.21 o
  -7   6   2       10.62        7.82      3.26 o
  -6   6   2       33.18       22.90      3.19 o
  -5   6   2       15.78       13.88      2.30 o
  -4   6   2        0.19        0.31      1.80 o
  -3   6   2      101.63       99.67      3.76 o
  -2   6   2      226.40      212.76      7.66 o
  -1   6   2      287.86      321.08      9.37 o
   0   6   2      488.88      509.70      6.21 o
   1   6   2      156.29      157.40      2.45 o
   2   6   2      145.98      143.41      4.35 o
   3   6   2       73.84       68.85      4.51 o
   4   6   2      354.35      353.88      6.23 o
   5   6   2       26.33       33.47      5.88 o
   6   6   2       27.06       20.89      5.70 o
   7   6   2       15.72       15.96      8.68 o
   8   6   2        2.98        0.01      9.91 o
   9   6   2        5.26        2.64     10.58 o
 -14   7   2        0.03        0.12     10.16 o
 -13   7   2        0.87        3.09      7.48 o
 -12   7   2        0.34        1.27      7.03 o
 -11   7   2        7.53        1.53      6.70 o
 -10   7   2        0.98        0.28      6.11 o
  -9   7   2       13.47       13.75      3.46 o
  -8   7   2        0.41        1.96      3.37 o
  -7   7   2       13.53       15.83      3.46 o
  -6   7   2       17.23       22.39      2.62 o
  -5   7   2       18.19       17.09      2.26 o
  -4   7   2        4.36        3.83      4.59 o
  -3   7   2      117.94      102.00      4.12 o
  -2   7   2        0.72        0.54      2.62 o
  -1   7   2        0.07        1.43      2.19 o
   0   7   2        0.49        0.21      1.12 o
   1   7   2       55.65       56.98      2.59 o
   2   7   2       42.75       43.14      9.57 o
   3   7   2      211.32      252.94     12.47 o
   4   7   2      101.22      105.85     11.36 o
   5   7   2        0.02        0.07      9.15 o
   6   7   2        0.75        5.04      8.98 o
   7   7   2        7.61        7.22      9.42 o
   8   7   2        0.77        2.18     10.81 o
 -14   8   2        0.01        0.06     10.02 o
 -13   8   2        0.06        0.07      7.69 o
 -12   8   2       47.40       43.37      7.73 o
 -11   8   2       34.34       37.27      7.30 o
 -10   8   2        1.39        0.48      4.98 o
  -9   8   2       20.56       22.61      3.82 o
  -8   8   2        0.90        3.72      3.49 o
  -7   8   2       26.40       24.40      3.51 o
  -6   8   2      146.43      120.21      3.96 o
  -5   8   2       10.28       10.55      4.87 o
  -4   8   2        7.87        2.91      4.51 o
  -3   8   2       30.62       25.81      4.21 o
  -2   8   2      224.22      194.07      5.47 o
  -1   8   2        5.54        3.10      9.05 o
   0   8   2        1.22        0.01      9.06 o
   1   8   2        7.35        5.21      9.45 o
   2   8   2      316.57      321.13     14.27 o
   3   8   2        0.03        5.37      9.79 o
   4   8   2       50.05       41.33     10.62 o
   5   8   2        8.51       16.61      9.68 o
   6   8   2        0.00        2.81      9.62 o
   7   8   2        5.74        9.73      9.79 o
 -13   9   2        1.00        0.37     11.99 o
 -12   9   2        0.95        1.77     10.71 o
 -11   9   2       15.59       18.41     10.11 o
 -10   9   2        2.27        9.23      7.12 o
  -9   9   2        1.45        3.27      4.56 o
  -8   9   2        0.03        1.58      4.54 o
  -7   9   2        2.60        3.88      4.55 o
  -6   9   2        5.40        8.71      4.28 o
  -5   9   2        0.16        1.71      4.68 o
  -4   9   2       37.57       34.73      4.77 o
  -3   9   2      160.26      156.15     11.74 o
  -2   9   2       31.50       41.54      9.90 o
  -1   9   2        1.96        3.63      8.96 o
   0   9   2        0.01        2.35      9.32 o
   1   9   2        1.17        2.40      9.91 o
   2   9   2        0.07        3.51     10.03 o
   3   9   2       17.36       10.51     10.31 o
   4   9   2       87.49       87.64     11.81 o
   5   9   2        0.12        1.48     10.67 o
 -13  10   2        1.12        0.01     12.12 o
 -12  10   2       10.44        6.97     11.72 o
 -11  10   2        8.76       14.39      7.68 o
 -10  10   2       16.50       21.58      7.40 o
  -9  10   2        0.10        2.90      6.50 o
  -8  10   2        1.38        1.01      5.96 o
  -7  10   2       17.07       18.79      4.78 o
  -6  10   2        1.28        0.02      8.57 o
  -5  10   2        0.29        0.00      9.21 o
  -4  10   2       13.84       11.23      9.38 o
  -3  10   2        0.00        0.00      9.92 o
  -2  10   2        1.04        0.04      9.35 o
  -1  10   2        0.37        6.57     10.07 o
   0  10   2        0.78        6.38     10.17 o
   1  10   2        2.13        0.11     10.66 o
   2  10   2        1.41       13.18     10.98 o
   3  10   2        1.72        4.75     10.82 o
 -11  11   2        3.56       15.32     12.33 o
 -10  11   2        0.04        9.25     12.21 o
  -9  11   2       21.95       22.92     11.83 o
  -8  11   2        0.03        0.00      6.55 o
  -7  11   2        0.73        0.00      6.66 o
  -6  11   2        3.75        5.96      9.49 o
  -5  11   2        2.66        0.01      9.67 o
  -4  11   2        0.61        0.04     10.61 o
  -3  11   2        1.54        0.54     10.60 o
  -2  11   2        1.87        3.85     10.54 o
  -1  11   2       10.92       15.15     10.74 o
   0  11   2        0.84        3.66     11.14 o
   1  11   2        1.39        0.07     11.29 o
 -10  12   2        0.03        0.00     12.70 o
  -9  12   2        1.38        4.94     12.04 o
  -8  12   2        0.44        1.34      7.15 o
  -7  12   2        2.41        1.08      7.35 o
  -6  12   2        5.44        0.53     10.33 o
  -5  12   2        1.57        0.01     10.80 o
  -4  12   2        0.11        1.00     11.23 o
  -3  12   2        0.63        2.66     10.98 o
  -2  12   2        6.68       15.24     11.81 o
  -8  13   2        0.19        1.88      8.10 o
  -7  13   2        3.06        1.78      8.24 o
  -6  13   2       18.32       14.42     12.20 o
   7 -15   3        2.05        0.02     11.32 o
   2 -14   3        0.06        0.02     11.39 o
   3 -14   3       10.60       10.14     11.36 o
   4 -14   3        6.94        9.60     11.29 o
   5 -14   3        0.31        6.27     11.10 o
   6 -14   3       26.30       23.93     11.53 o
   7 -14   3        9.57       14.36     10.06 o
  -1 -13   3        1.44        0.52     11.31 o
   0 -13   3       10.88       15.57     11.17 o
   1 -13   3        4.34        7.03     10.80 o
   2 -13   3       14.55       18.50     10.81 o
   3 -13   3        9.76       14.74     10.89 o
   4 -13   3      136.43      162.49     13.51 o
   5 -13   3       96.89      101.78     11.82 o
   6 -13   3        3.14       12.49      9.69 o
   7 -13   3        3.30       14.41      9.39 o
   8 -13   3       17.43       12.57      7.19 o
   9 -13   3        1.55        0.05     12.68 o
  -3 -12   3        7.29       11.02     10.87 o
  -2 -12   3       15.75       12.17     10.68 o
  -1 -12   3        5.14       18.21     10.22 o
   0 -12   3       32.28       35.02     10.95 o
   1 -12   3        0.07        0.10     10.13 o
   2 -12   3       50.23       47.45     10.85 o
   3 -12   3      482.31      518.41     17.83 o
   4 -12   3      160.49      189.44     12.64 o
   5 -12   3       18.07       20.66      9.43 o
   6 -12   3        8.06        4.84      8.66 o
   7 -12   3        1.73        2.91      8.65 o
   8 -12   3        0.04        1.56      6.51 o
   9 -12   3        0.76        0.45     11.09 o
  10 -12   3        0.90        0.07     12.12 o
  11 -12   3        2.47        0.05      9.36 o
  12 -12   3        1.14        2.47      9.77 o
  -6 -11   3       10.41       10.79     10.52 o
  -5 -11   3        0.72        3.60     10.09 o
  -4 -11   3        3.30        5.71     10.12 o
  -3 -11   3      139.81      136.63     12.41 o
  -2 -11   3      156.90      154.04     12.58 o
  -1 -11   3       65.57       62.57     11.16 o
   0 -11   3       28.52       25.68     10.05 o
   1 -11   3        4.03       10.47     10.16 o
   2 -11   3      481.31      509.48     16.56 o
   3 -11   3      236.75      266.91     13.98 o
   4 -11   3       47.85       51.40      9.70 o
   5 -11   3       28.42       20.71      8.48 o
   6 -11   3        5.58        7.57      7.77 o
   7 -11   3        0.17        1.39      4.93 o
   8 -11   3       16.15       14.96      4.84 o
   9 -11   3        2.47        0.04      5.17 o
  10 -11   3        5.99        3.31      5.70 o
  11 -11   3        0.15        1.80      6.08 o
  12 -11   3        0.13        0.00      7.60 o
  -8 -10   3        8.86        7.13      9.86 o
  -7 -10   3        9.95       15.17     10.49 o
  -6 -10   3        0.44        0.08      9.85 o
  -5 -10   3        0.45        0.46      9.55 o
  -4 -10   3        4.33        2.22      9.47 o
  -3 -10   3       14.18       13.18      9.87 o
  -2 -10   3       20.84       14.84      9.86 o
  -1 -10   3        0.93        2.25      9.12 o
   0 -10   3        0.00        0.20      8.62 o
   1 -10   3        6.89        0.74      8.69 o
   2 -10   3       15.93       17.01      9.24 o
   3 -10   3        0.08        0.61      8.34 o
   4 -10   3       59.23       61.32      4.39 o
   5 -10   3        0.04        0.08      4.22 o
   6 -10   3        3.63        4.47      4.55 o
   7 -10   3        3.09        0.06      4.32 o
   8 -10   3        0.71        0.03      3.78 o
   9 -10   3       14.54       12.79      5.41 o
  10 -10   3        1.15        0.94      5.78 o
  11 -10   3        0.07        0.76      6.12 o
  12 -10   3        1.64        4.12      7.63 o
  13 -10   3        3.81        0.02     10.68 o
  -8  -9   3       25.16       49.41     10.62 o
  -7  -9   3        2.14        8.78      8.99 o
  -6  -9   3        3.09        0.44      8.96 o
  -5  -9   3       18.09        7.94      9.08 o
  -4  -9   3       20.98       29.46      9.25 o
  -3  -9   3      142.40      119.37     10.56 o
  -2  -9   3       48.22       44.21      9.43 o
  -1  -9   3       25.64       23.56      9.04 o
   0  -9   3       11.95        9.36      8.67 o
   1  -9   3        1.95        3.88      8.34 o
   2  -9   3       15.22       16.64      1.41 o
   3  -9   3       22.29       21.20      1.87 o
   4  -9   3       13.10       12.89      4.03 o
   5  -9   3       64.41       67.89      5.00 o
   6  -9   3       24.63       24.00      4.72 o
   7  -9   3       23.85       24.39      3.77 o
   8  -9   3       18.86       24.49      3.82 o
   9  -9   3        8.56       10.68      5.40 o
  10  -9   3        9.10       17.07      7.66 o
  11  -9   3      113.90      119.30      7.34 o
  12  -9   3        0.60        0.52      7.68 o
  13  -9   3        0.02        3.79      7.96 o
 -10  -8   3        0.04        6.02     11.60 o
  -9  -8   3      151.37      199.03     15.58 o
  -8  -8   3       30.98       41.24      7.33 o
  -7  -8   3        7.53       12.43      8.40 o
  -6  -8   3        5.20        2.10      8.61 o
  -5  -8   3       12.66        6.75      8.56 o
  -4  -8   3        0.05        1.55      8.03 o
  -3  -8   3       21.40       18.26      8.62 o
  -2  -8   3        4.19        1.92      3.45 o
  -1  -8   3       28.02       34.13      8.97 o
   0  -8   3      100.95      105.52      9.07 o
   1  -8   3        4.84        4.88      7.87 o
   2  -8   3       34.61       35.36      1.71 o
   3  -8   3        8.50        5.81      2.49 o
   4  -8   3       54.48       51.26      4.45 o
   5  -8   3      138.55      128.35      5.28 o
   6  -8   3      369.24      400.36      6.28 o
   7  -8   3       12.22        9.53      3.53 o
   8  -8   3      120.88      111.50      4.45 o
   9  -8   3      146.46      155.71      7.30 o
  10  -8   3       34.30       43.50      6.41 o
  11  -8   3       67.07       85.38     11.25 o
  12  -8   3        0.05        5.21      7.50 o
  13  -8   3       18.60       18.14      8.25 o
 -10  -7   3        0.04        6.21     11.95 o
  -9  -7   3        1.30        0.05     10.55 o
  -8  -7   3        2.56        3.62      5.92 o
  -7  -7   3       13.82       15.13      6.32 o
  -6  -7   3      150.87      151.41     10.21 o
  -5  -7   3       12.52        7.55      3.94 o
  -4  -7   3        2.95        1.20      2.17 o
  -3  -7   3       24.24       29.52      6.48 o
  -2  -7   3      830.83      872.52     10.51 o
  -1  -7   3       12.53       19.54      7.69 o
   0  -7   3      194.66      222.50      9.20 o
   1  -7   3       31.42       31.44      1.50 o
   2  -7   3        4.78        5.29      2.01 o
   3  -7   3       16.54       15.66      2.47 o
   4  -7   3      353.04      349.15      7.34 o
   5  -7   3      135.31      120.17      5.50 o
   6  -7   3       22.42       18.00      3.36 o
   7  -7   3        2.73        1.26      3.31 o
   8  -7   3      448.52      459.59     14.32 o
   9  -7   3        1.19       17.67      5.94 o
  10  -7   3       27.43       44.12      7.59 o
  11  -7   3        0.63        1.58      7.39 o
  12  -7   3        1.70        4.34      7.51 o
  13  -7   3        2.78        5.90      8.21 o
 -11  -6   3        2.58        0.10     12.08 o
 -10  -6   3        0.52        6.24     10.75 o
  -9  -6   3        5.27       14.19     10.11 o
  -8  -6   3      115.95      116.63      5.60 o
  -7  -6   3      450.77      453.83      7.96 o
  -6  -6   3       36.66       38.43      4.80 o
  -5  -6   3       68.02       68.55      4.81 o
  -4  -6   3        0.30        0.69      2.53 o
  -3  -6   3        5.80        2.01      1.71 o
  -2  -6   3      285.53      338.37      5.84 o
  -1  -6   3        0.87        1.04      1.37 o
   0  -6   3      137.94      193.71     10.31 o
   1  -6   3       29.95       33.55      1.81 o
   2  -6   3       88.99      105.02      2.74 o
   3  -6   3      548.96      554.42      5.70 o
   4  -6   3        0.29        0.53      3.09 o
   5  -6   3       42.20       42.78      3.28 o
   6  -6   3       57.59       61.23      4.24 o
   7  -6   3      372.41      357.84      5.07 o
   8  -6   3     1054.76     1135.18     12.01 o
   9  -6   3       72.36       59.69      7.53 o
  10  -6   3       19.43       15.49      7.49 o
  11  -6   3       17.12       18.91      7.47 o
  12  -6   3        7.31        3.52      7.82 o
  13  -6   3        0.18        1.24      8.17 o
 -11  -5   3        0.26        1.47      7.95 o
 -10  -5   3        0.26        2.60      6.63 o
  -9  -5   3        0.68        0.84      4.44 o
  -8  -5   3      186.25      186.88      6.84 o
  -7  -5   3      150.27      145.06     11.09 o
  -6  -5   3      227.67      251.63      5.68 o
  -5  -5   3      592.07      604.10     17.19 o
  -4  -5   3        0.94        2.27      2.64 o
  -3  -5   3        0.00        1.07      1.74 o
  -2  -5   3       80.59       83.00      2.17 o
  -1  -5   3      547.69      515.05      4.79 o
   0  -5   3      460.33      375.76      3.45 o
   1  -5   3      174.94      201.66      3.69 o
   2  -5   3     6526.30     7230.44     20.28 o
   3  -5   3     4587.67     5075.86     25.25 o
   4  -5   3      241.31      225.74      3.65 o
   5  -5   3       53.63       43.41      2.44 o
   6  -5   3      112.63       87.01      2.95 o
   7  -5   3        2.47        3.81      2.27 o
   8  -5   3      149.75      150.19      8.84 o
   9  -5   3        1.62        2.56      7.02 o
  10  -5   3        8.25        8.11      6.83 o
  11  -5   3       11.33       12.25      7.25 o
  12  -5   3        1.11        2.80      7.63 o
  13  -5   3        0.00        1.61      8.13 o
 -12  -4   3        3.59        2.93      6.46 o
 -11  -4   3       27.36       28.75      7.30 o
 -10  -4   3        2.88        3.00      6.55 o
  -9  -4   3        1.93        9.74      4.61 o
  -8  -4   3       52.14       42.42      5.15 o
  -7  -4   3       23.20       13.85      4.55 o
  -6  -4   3      700.49      706.41      9.03 o
  -5  -4   3        7.59        4.72      3.46 o
  -4  -4   3      109.71      119.80      3.58 o
  -3  -4   3      308.29      336.21      5.71 o
  -2  -4   3       12.97        1.69      1.66 o
  -1  -4   3      122.51      118.86      2.16 o
   0  -4   3     1072.41     1112.95      8.77 o
   1  -4   3      342.42      306.05      3.77 o
   2  -4   3     1616.58     1623.50      6.95 o
   3  -4   3     2843.89     2783.76      8.11 o
   4  -4   3      120.98      120.33      2.63 o
   5  -4   3       46.82       59.47      2.85 o
   6  -4   3        8.17        5.96      1.94 o
   7  -4   3        7.31        6.95      1.97 o
   8  -4   3      223.97      204.30      8.11 o
   9  -4   3       61.24       51.36      7.60 o
  10  -4   3       19.91       18.75      7.31 o
  11  -4   3        2.63        2.78      7.04 o
  12  -4   3        1.55        5.41      7.65 o
  13  -4   3        0.19        3.38      8.24 o
 -13  -3   3       48.96       48.09     12.84 o
 -12  -3   3        1.03        2.87      6.33 o
 -11  -3   3       61.40       55.74      6.50 o
 -10  -3   3        0.76        2.02      6.74 o
  -9  -3   3      217.15      195.85     10.61 o
  -8  -3   3       14.14       15.43      4.86 o
  -7  -3   3      248.41      238.41      6.09 o
  -6  -3   3       33.96       29.81      3.94 o
  -5  -3   3       77.46       73.94      4.12 o
  -4  -3   3     2515.39     2703.21      9.87 o
  -3  -3   3     2028.29     2331.61      7.50 o
  -2  -3   3     2165.62     2511.48     11.02 o
  -1  -3   3        1.19        0.32      1.70 o
   0  -3   3       33.28       33.28      3.31 o
   1  -3   3       21.52       22.42      1.94 o
   2  -3   3     1045.46     1174.37      5.40 o
   3  -3   3      422.27      524.74      4.84 o
   4  -3   3       17.02       55.33      1.81 o
   5  -3   3       14.03       19.08      1.99 o
   6  -3   3       10.87       11.35      2.05 o
   7  -3   3       47.49       39.83      4.34 o
   8  -3   3      130.90      130.41      7.79 o
   9  -3   3        8.63        3.20      6.64 o
  10  -3   3       29.76       34.99      7.22 o
  11  -3   3       65.43       58.08      7.90 o
  12  -3   3        0.36        3.41      7.53 o
 -13  -2   3        0.96        4.04     12.23 o
 -12  -2   3       40.07       49.32      8.25 o
 -11  -2   3       89.07       92.71      6.82 o
 -10  -2   3       30.05       29.06      6.70 o
  -9  -2   3     1626.90     1631.96     11.76 o
  -8  -2   3       93.76       92.80      4.96 o
  -7  -2   3       27.01       31.15      3.00 o
  -6  -2   3        9.32        5.95      2.29 o
  -5  -2   3      970.38     1048.53     10.83 o
  -4  -2   3      123.55      127.93      3.03 o
  -3  -2   3       19.64        9.91      1.77 o
  -2  -2   3      258.63      310.66      3.37 o
  -1  -2   3      107.56      151.26      2.78 o
   0  -2   3      286.08      223.18      2.89 o
   1  -2   3        4.84        0.00      3.94 o
   2  -2   3     3282.11     3533.93     27.69 o
   3  -2   3       15.23       15.54      1.83 o
   4  -2   3     1532.87     1849.02     18.79 o
   5  -2   3       31.59       31.80      4.92 o
   6  -2   3      132.19      110.88      7.26 o
   7  -2   3        1.90        1.81      5.69 o
   8  -2   3        7.29        5.24      2.51 o
   9  -2   3        7.72        2.35      6.26 o
  10  -2   3      544.14      465.53     12.18 o
  11  -2   3       11.71       15.56      7.46 o
  12  -2   3        3.99        8.18      7.65 o
 -13  -1   3        0.92        0.94      8.32 o
 -12  -1   3        2.17        4.32      7.71 o
 -11  -1   3        0.06        3.05      7.16 o
 -10  -1   3      166.04      158.35     11.47 o
  -9  -1   3      420.52      400.94     15.55 o
  -8  -1   3      191.25      174.00      4.31 o
  -7  -1   3       15.80       13.85      2.16 o
  -6  -1   3      219.58      207.95      3.96 o
  -5  -1   3        3.20        3.73      2.38 o
  -4  -1   3     2080.14     2372.57     10.30 o
  -3  -1   3      788.19      741.30      4.79 o
  -2  -1   3    11788.89    11708.62     90.73 o
  -1  -1   3      106.19      137.75      3.78 o
   0  -1   3     1347.54     1352.49      6.69 o
   1  -1   3        3.90        7.51      2.17 o
   2  -1   3      182.46      186.58      4.01 o
   3  -1   3     2445.00     2511.54     11.64 o
   4  -1   3        6.04        4.36      2.30 o
   5  -1   3      120.62      129.97      4.40 o
   6  -1   3      289.08      256.39      5.56 o
   7  -1   3       37.27       31.29      2.97 o
   8  -1   3        0.57        0.61      2.76 o
   9  -1   3        3.09        3.07      6.43 o
  10  -1   3        1.33        0.79      6.90 o
  11  -1   3       48.31       40.38      7.56 o
  12  -1   3        0.37        1.26      7.71 o
 -13   0   3        0.16        1.70      8.05 o
 -12   0   3        0.43        3.05      7.45 o
 -11   0   3       22.98       18.02      7.51 o
 -10   0   3       64.06       55.89     10.58 o
  -9   0   3       49.65       53.75      9.90 o
  -8   0   3       12.57       14.83      2.54 o
  -7   0   3        0.83        0.08      2.56 o
  -6   0   3      185.50      181.36      3.31 o
  -5   0   3       94.61      114.45      4.61 o
  -4   0   3       14.39       28.48      3.75 o
  -3   0   3     3267.96     3588.10     53.22 o
  -2   0   3     5077.42     4931.79     20.73 o
  -1   0   3     3584.31     3599.53     74.81 o
   0   0   3      391.05      378.94      4.87 o
   1   0   3       36.24       41.56      1.66 o
   2   0   3       76.31       74.24      3.03 o
   3   0   3      525.41      599.50      5.48 o
   4   0   3     6599.42     7484.53     33.65 o
   5   0   3        1.25       26.73      6.61 o
   6   0   3      545.34      579.15      7.57 o
   7   0   3        4.54        3.84      3.06 o
   8   0   3       67.16       49.80      3.63 o
   9   0   3        0.04        0.79      4.45 o
  10   0   3        1.08        1.08      5.04 o
  11   0   3        0.00        1.62      7.03 o
  12   0   3        4.75        5.35      7.83 o
 -14   1   3        0.01        1.29     12.66 o
 -13   1   3        0.63        8.92      7.87 o
 -12   1   3        0.46        1.24      7.61 o
 -11   1   3       39.06       40.68      7.80 o
 -10   1   3       12.03        9.90      6.93 o
  -9   1   3        1.29        3.02      9.50 o
  -8   1   3       13.61       13.49      2.04 o
  -7   1   3        0.34        8.09      2.99 o
  -6   1   3      343.42      338.79      8.09 o
  -5   1   3      623.26      569.42     10.03 o
  -4   1   3      212.09      241.32      4.77 o
  -3   1   3       68.57       72.37      3.21 o
  -2   1   3    10326.83    10544.07     68.96 o
   0   1   3      355.52      438.28      4.22 o
   1   1   3       19.37       15.34      1.84 o
   2   1   3      640.21      615.32      5.91 o
   3   1   3       30.21       27.57      3.32 o
   4   1   3        7.10       12.79      4.20 o
   5   1   3      287.69      310.66      6.07 o
   6   1   3       15.21       14.85      3.29 o
   7   1   3       15.31       13.67      3.42 o
   8   1   3        0.78        0.56      3.34 o
   9   1   3        6.02        3.03      4.76 o
  10   1   3        3.78        0.91      5.10 o
  11   1   3       14.26       16.42      7.64 o
  12   1   3        0.00        3.90      8.18 o
 -14   2   3        1.36        6.97      8.70 o
 -13   2   3        8.73       11.21      7.94 o
 -12   2   3       10.98       11.95      7.77 o
 -11   2   3       16.90       11.18      7.33 o
 -10   2   3       35.38       35.18      6.91 o
  -9   2   3        5.05        5.95      6.50 o
  -8   2   3      138.82      148.49      8.28 o
  -7   2   3       51.45       44.74      3.28 o
  -6   2   3      274.20      292.07     11.69 o
  -5   2   3       13.78       10.41      6.57 o
  -4   2   3      189.52      229.98      3.87 o
  -3   2   3        3.37        5.10      2.18 o
  -2   2   3       98.86       91.73      2.70 o
  -1   2   3       50.00       52.18      4.61 o
   0   2   3     3173.60     3222.07     18.15 o
   1   2   3       11.87       20.86      2.11 o
   2   2   3      107.46      126.44      3.17 o
   3   2   3       57.35       52.61      3.14 o
   4   2   3      134.50      108.27      4.01 o
   5   2   3      124.71      144.13      4.81 o
   6   2   3        6.58        3.41      3.42 o
   7   2   3       75.19       64.05      4.02 o
   8   2   3       75.72       68.97      4.19 o
   9   2   3       33.83       26.61      5.46 o
  10   2   3        1.13        2.74      5.31 o
  11   2   3        0.06        2.94      7.35 o
  12   2   3        2.46        4.28     12.46 o
 -14   3   3        0.38        3.67      8.46 o
 -13   3   3       50.88       52.39      8.66 o
 -12   3   3       27.08       29.55      7.91 o
 -11   3   3        7.25        9.63      7.03 o
 -10   3   3       21.33       22.25      6.97 o
  -9   3   3       90.70       69.62      9.56 o
  -8   3   3       43.68       48.93      3.15 o
  -7   3   3      850.70      921.85     11.72 o
  -6   3   3      174.92      158.75      8.63 o
  -5   3   3      435.65      384.18     15.07 o
  -4   3   3      108.38       88.96      4.08 o
  -3   3   3      170.78      150.36      3.04 o
  -2   3   3        4.81        1.18      2.21 o
  -1   3   3        0.20        1.48      2.88 o
   0   3   3        3.57        2.91      2.72 o
   1   3   3      144.54      152.72      3.05 o
   2   3   3      455.87      465.81      6.91 o
   3   3   3      182.16      178.10      3.85 o
   4   3   3        0.09        0.93      3.60 o
   5   3   3       54.05       53.10      4.13 o
   6   3   3       55.07       43.83      4.70 o
   7   3   3      109.20      109.13      4.60 o
   8   3   3       34.69       32.40      4.20 o
   9   3   3        1.40        1.59      5.01 o
  10   3   3        9.80       14.51      5.65 o
  11   3   3        1.88        6.70     10.97 o
 -14   4   3        9.33        7.19      8.43 o
 -13   4   3       19.61       15.61      8.10 o
 -12   4   3       12.98       10.19      7.35 o
 -11   4   3        0.19        1.35      6.81 o
 -10   4   3        3.17        2.72      6.34 o
  -9   4   3        7.14        6.01      3.36 o
  -8   4   3      273.11      263.69      5.08 o
  -7   4   3        3.83        3.86      3.34 o
  -6   4   3       53.67       70.89      3.41 o
  -5   4   3     1994.04     2052.56      9.17 o
  -4   4   3        0.04        3.10      2.09 o
  -3   4   3      121.28      105.73      2.76 o
  -2   4   3       46.86       37.93      2.31 o
  -1   4   3       29.64       41.49      2.17 o
   0   4   3      191.03      178.93      3.81 o
   1   4   3      112.29      127.11      2.55 o
   2   4   3        6.08        8.37      2.37 o
   3   4   3      174.35      185.32      4.06 o
   4   4   3       84.77       85.29      4.82 o
   5   4   3        2.64        2.37      4.19 o
   6   4   3       32.35       20.41      4.48 o
   7   4   3        0.43        0.05      4.40 o
   8   4   3        1.87        0.23      4.75 o
   9   4   3       50.85       45.47      7.17 o
 -14   5   3        0.89        2.73      8.40 o
 -13   5   3        3.21        5.81      7.85 o
 -12   5   3        2.60        6.30      7.24 o
 -11   5   3       17.89       19.09      6.93 o
 -10   5   3       74.20       73.08      7.31 o
  -9   5   3       51.98       57.44      3.79 o
  -8   5   3        4.63        1.44      3.52 o
  -7   5   3       25.90       38.91      3.51 o
  -6   5   3       74.55       95.67      3.80 o
  -5   5   3        1.19        3.25      2.42 o
  -4   5   3      891.36      849.05      4.86 o
  -3   5   3      226.58      194.17      4.50 o
  -2   5   3      169.54      196.67      3.08 o
  -1   5   3        0.01        0.18      1.94 o
   0   5   3        9.60        9.95      2.88 o
   1   5   3       62.78       60.54      2.30 o
   2   5   3        0.49        1.91      2.30 o
   3   5   3        7.38        3.29      3.23 o
   4   5   3       15.77       15.24      4.38 o
   5   5   3        4.50        2.39      4.29 o
   6   5   3       14.99       14.32      4.38 o
   7   5   3       11.00       18.84      5.64 o
   8   5   3       17.70       19.28      9.47 o
   9   5   3        0.32        2.52     10.04 o
 -14   6   3        4.60        0.99     11.10 o
 -13   6   3        2.26        5.01      7.73 o
 -12   6   3        1.46        1.20      7.06 o
 -11   6   3       11.00       12.39      9.23 o
 -10   6   3       77.07       87.68      7.10 o
  -9   6   3        0.19        0.00      3.65 o
  -8   6   3        1.83        1.03      3.44 o
  -7   6   3        4.72        7.11      3.43 o
  -6   6   3        0.34        2.51      3.01 o
  -5   6   3       40.03       41.81      2.52 o
  -4   6   3       10.07       11.13      4.94 o
  -3   6   3        6.62        5.99      4.51 o
  -2   6   3      133.35      134.52      3.99 o
  -1   6   3       41.84       36.83      2.02 o
   0   6   3      248.04      255.58      4.63 o
   1   6   3        4.01        3.20      1.63 o
   2   6   3       88.71      102.91      2.98 o
   3   6   3      156.48      171.91      6.20 o
   4   6   3      888.19      864.73     19.51 o
   5   6   3       71.98       71.97     10.32 o
   6   6   3        1.15        6.12      8.52 o
   7   6   3        6.52       11.89      9.30 o
   8   6   3       18.22       15.72     10.35 o
 -14   7   3        0.33        1.13     10.40 o
 -13   7   3        0.00        2.47      7.53 o
 -12   7   3        3.22        2.27      6.97 o
 -11   7   3       12.31       14.95      6.45 o
 -10   7   3        3.60        6.57      5.46 o
  -9   7   3        1.69        4.19      3.52 o
  -8   7   3        0.08        1.95      3.35 o
  -7   7   3        1.97        2.16      3.29 o
  -6   7   3        3.79        3.42      2.99 o
  -5   7   3       10.11       10.09      2.34 o
  -4   7   3        0.51        0.46      4.74 o
  -3   7   3        2.37        3.33      4.34 o
  -2   7   3        1.01        0.26      4.13 o
  -1   7   3       24.38       22.79      4.13 o
   0   7   3        0.29        0.02      3.64 o
   1   7   3        2.84        0.11      8.95 o
   2   7   3       38.14       41.58      9.99 o
   3   7   3      660.21      699.38     18.61 o
   4   7   3      107.74      115.72     11.47 o
   5   7   3       26.89       25.02      9.87 o
   6   7   3        9.22       12.30      9.40 o
   7   7   3        1.88        2.14      9.29 o
   8   7   3        0.01        0.03     10.86 o
 -14   8   3        0.23        2.99     10.07 o
 -13   8   3        0.93        1.12      7.48 o
 -12   8   3        0.94        0.01      6.87 o
 -11   8   3        2.76        1.28      6.06 o
 -10   8   3        3.43        5.52      4.77 o
  -9   8   3        8.02        6.24      3.67 o
  -8   8   3        2.32        2.31      4.55 o
  -7   8   3        3.57        4.45      3.97 o
  -6   8   3        6.45        4.82      4.45 o
  -5   8   3        9.74        6.06      5.15 o
  -4   8   3       53.13       46.06      5.30 o
  -3   8   3       60.01       48.34      4.96 o
  -2   8   3        0.09        0.80      3.91 o
  -1   8   3        7.56        6.09      9.20 o
   0   8   3        4.04        4.82      9.45 o
   1   8   3       88.99       89.20     11.32 o
   2   8   3       92.47      104.52     12.03 o
   3   8   3       17.83       23.97     10.50 o
   4   8   3        9.19       13.25     10.30 o
   5   8   3       11.89       19.82     10.65 o
   6   8   3       11.58        3.81     10.36 o
 -13   9   3        1.18        6.65     12.22 o
 -12   9   3        1.28        5.28     11.21 o
 -11   9   3        3.20        0.59     10.23 o
 -10   9   3        1.18        2.58      6.74 o
  -9   9   3       59.58       68.63      5.44 o
  -8   9   3       56.47       53.47      5.25 o
  -7   9   3       30.14       27.23      5.06 o
  -6   9   3        6.11        5.28      4.53 o
  -5   9   3        0.26        0.10      4.92 o
  -4   9   3       16.40        8.26      9.68 o
  -3   9   3      194.02      178.39     12.74 o
  -2   9   3       34.86       26.20     10.30 o
  -1   9   3        8.83        3.75      9.91 o
   0   9   3        0.01        0.23      9.82 o
   1   9   3       19.25       25.81     10.76 o
   2   9   3        4.87       14.62     10.74 o
   3   9   3        5.83        5.87     10.51 o
   4   9   3        5.37        6.43     10.62 o
 -13  10   3        0.02        2.25     12.24 o
 -12  10   3        2.88       18.63     11.07 o
 -11  10   3        6.97        1.10      7.56 o
 -10  10   3        3.97        1.73     10.77 o
  -9  10   3        2.23        4.48      5.21 o
  -8  10   3       60.25       59.62      5.63 o
  -7  10   3        7.97       11.31      6.71 o
  -6  10   3        9.44       11.57      6.63 o
  -5  10   3       10.61        0.00      9.47 o
  -4  10   3        2.02        0.02      9.72 o
  -3  10   3        0.01        0.01      9.96 o
  -2  10   3        5.74        0.41      9.79 o
  -1  10   3        2.43        3.10     10.45 o
   0  10   3       24.45       19.61     11.04 o
   1  10   3        6.30       12.17     11.10 o
   2  10   3        7.73        6.76     11.03 o
 -11  11   3        0.25       10.21     12.45 o
 -10  11   3        7.45       14.06     11.82 o
  -9  11   3       14.81       27.00     11.74 o
  -8  11   3       11.62       11.62      7.49 o
  -7  11   3        1.33        3.28      7.19 o
  -6  11   3        1.10        3.65      7.09 o
  -5  11   3        0.15        0.00     10.76 o
  -4  11   3        1.79        3.34     10.83 o
  -3  11   3        0.10        8.88     10.80 o
  -2  11   3        2.02        0.00     10.92 o
  -1  11   3        0.10        7.58     11.49 o
  -9  12   3        0.26        0.84     11.78 o
  -8  12   3        0.05        0.69      7.50 o
  -7  12   3        1.66        1.87      7.62 o
  -6  12   3        1.13        0.81      7.79 o
  -5  12   3        2.96        2.98     11.47 o
  -4  12   3        4.18        3.95     11.60 o
  -7  13   3        2.00        6.59     12.11 o
   5 -15   4        2.22       12.60     11.93 o
   6 -15   4        1.99        3.00     11.18 o
   7 -15   4        4.00        0.01     11.37 o
   1 -14   4        0.38        0.04     11.62 o
   2 -14   4       14.63       15.04     11.80 o
   3 -14   4        1.15        6.27     10.99 o
   4 -14   4       21.80       32.07     11.48 o
   5 -14   4        2.06        7.84     10.48 o
   6 -14   4        0.46        3.81     10.17 o
   7 -14   4        9.72       10.61     10.31 o
  -2 -13   4        0.30        4.09     11.41 o
  -1 -13   4        3.80        6.19     11.16 o
   0 -13   4        0.29        1.42     10.88 o
   1 -13   4        0.04        1.08     10.36 o
   2 -13   4       36.48       43.89     11.34 o
   3 -13   4        5.34        8.30     10.83 o
   4 -13   4      122.95      123.83     12.34 o
   5 -13   4      117.36      134.66     12.28 o
   6 -13   4        4.35       17.27      9.46 o
   7 -13   4        5.11        7.51      9.03 o
   8 -13   4        3.80        8.20     11.59 o
   9 -13   4        0.55       11.42     12.94 o
  -4 -12   4       11.54       16.01     11.13 o
  -3 -12   4       11.78        6.07     10.70 o
  -2 -12   4        3.92        5.88     10.34 o
  -1 -12   4       45.57       42.13     11.14 o
   0 -12   4       20.11       16.45     10.32 o
   1 -12   4        0.26        0.07     10.32 o
   2 -12   4       22.03       27.44     10.53 o
   3 -12   4      262.06      256.01     14.39 o
   4 -12   4        5.51        5.44      9.60 o
   5 -12   4       28.54       32.69      9.20 o
   6 -12   4        1.57        4.57      8.38 o
   7 -12   4       14.00       16.83      8.90 o
   8 -12   4        1.52        2.35      6.21 o
   9 -12   4       10.89        7.04     11.44 o
  10 -12   4        0.36       11.37     12.24 o
  11 -12   4        1.11        1.89      7.06 o
  12 -12   4        1.30        0.01      7.41 o
  -6 -11   4        2.26        4.86     10.52 o
  -5 -11   4        0.00        3.65     10.07 o
  -4 -11   4        7.86       16.35     10.28 o
  -3 -11   4       16.84       13.78     10.04 o
  -2 -11   4       10.89       19.72     10.24 o
  -1 -11   4       10.14        7.73      9.79 o
   0 -11   4        9.84       12.55      9.74 o
   1 -11   4       99.18      105.40     11.79 o
   2 -11   4       15.28        5.96     10.56 o
   3 -11   4       89.63       69.28     11.40 o
   4 -11   4      361.00      372.45     14.35 o
   5 -11   4        0.23        0.01      7.95 o
   6 -11   4        3.25        3.52      4.76 o
   7 -11   4        2.52        1.82      5.08 o
   8 -11   4       14.47        7.89      4.74 o
   9 -11   4        0.09        0.01      6.83 o
  10 -11   4        4.73        1.23      5.92 o
  11 -11   4        2.27        3.17      6.26 o
  12 -11   4        0.19        0.04      7.72 o
  -8 -10   4        1.68        9.56     10.44 o
  -7 -10   4        8.11       15.70      9.67 o
  -6 -10   4        5.07        1.58      9.38 o
  -5 -10   4        0.51        4.34      9.52 o
  -4 -10   4        3.38        0.34      9.40 o
  -3 -10   4      147.68      138.73     11.58 o
  -2 -10   4      116.28       98.97     11.10 o
  -1 -10   4       18.33       25.09      9.22 o
   0 -10   4       42.99       33.18     10.18 o
   1 -10   4      742.65      734.93     19.37 o
   2 -10   4       11.13        8.09      9.91 o
   3 -10   4       42.04       38.44      2.72 o
   4 -10   4        0.28        0.11      3.98 o
   5 -10   4        5.47        7.74      4.37 o
   6 -10   4        2.05        1.09      4.57 o
   7 -10   4       18.49       11.93      4.35 o
   8 -10   4        0.00        0.44      3.98 o
   9 -10   4        6.31        3.71      5.54 o
  10 -10   4        3.88        5.03      5.80 o
  11 -10   4        1.90        9.82      6.02 o
  12 -10   4        6.16        9.03      7.86 o
  -8  -9   4       59.02       61.37      8.27 o
  -7  -9   4        3.46        2.53      6.59 o
  -6  -9   4        4.68        6.34      8.80 o
  -5  -9   4       34.06       40.73      9.67 o
  -4  -9   4        3.81        1.76      8.72 o
  -3  -9   4        1.33        1.79      8.35 o
  -2  -9   4       76.77       85.15      9.68 o
  -1  -9   4       39.00       33.65      9.26 o
   0  -9   4      333.47      334.89     13.38 o
   1  -9   4       38.79       25.32      5.02 o
   2  -9   4       25.46       27.08      1.96 o
   3  -9   4        1.99        2.98      2.51 o
   4  -9   4       17.59       14.70      4.27 o
   5  -9   4        8.68        9.91      4.48 o
   6  -9   4        1.65        0.75      4.61 o
   7  -9   4        2.26        2.08      3.73 o
   8  -9   4       94.98       96.59      4.53 o
   9  -9   4       23.46       30.28      6.63 o
  10  -9   4        1.96        5.03      5.97 o
  11  -9   4        0.37        8.32      6.22 o
  12  -9   4        1.52        4.79      7.56 o
  -9  -8   4       30.06       36.37     12.50 o
  -8  -8   4        0.08        0.05      6.30 o
  -7  -8   4      166.61      177.15      8.73 o
  -6  -8   4       35.59       26.48      9.16 o
  -5  -8   4        8.14        4.90      8.45 o
  -4  -8   4      104.04      103.00     10.02 o
  -3  -8   4        0.34        4.35      8.44 o
  -2  -8   4        0.04        0.00      7.74 o
  -1  -8   4       15.88       12.49      7.80 o
   0  -8   4       36.50       29.98      1.97 o
   1  -8   4       50.52       54.20      1.85 o
   2  -8   4      201.45      198.96      3.69 o
   3  -8   4        2.97        3.91      3.80 o
   4  -8   4       62.74       70.33      4.67 o
   5  -8   4        2.80        0.45      4.11 o
   6  -8   4        3.76        4.29      3.74 o
   7  -8   4       28.98       34.68      3.92 o
   8  -8   4        2.25        6.29      3.84 o
   9  -8   4        0.01        0.95      5.88 o
  10  -8   4        0.18        8.29      5.99 o
  11  -8   4       16.69        9.60      7.36 o
  12  -8   4        5.77        5.74      7.71 o
 -10  -7   4       13.06       15.37     12.10 o
  -9  -7   4        1.15        2.20     10.05 o
  -8  -7   4        1.92        8.47      6.09 o
  -7  -7   4       29.76       35.62      6.71 o
  -6  -7   4      356.72      325.76      9.82 o
  -5  -7   4       21.70       15.07      3.53 o
  -4  -7   4      106.73      103.14      3.60 o
  -3  -7   4        0.04        1.52      1.44 o
  -2  -7   4        6.09        2.17      2.35 o
  -1  -7   4       12.07       15.01      2.41 o
   0  -7   4       30.30       28.57      1.80 o
   1  -7   4       42.95       45.10      1.93 o
   2  -7   4       67.36       63.44      3.24 o
   3  -7   4       16.12       25.54      3.93 o
   4  -7   4       48.56       58.95      4.79 o
   5  -7   4       28.45       23.98      3.60 o
   6  -7   4        3.83        5.50      3.32 o
   7  -7   4        6.79        7.57      3.62 o
   8  -7   4     2794.59     2827.15     18.36 o
   9  -7   4     1141.11     1106.96     18.71 o
  10  -7   4       30.60       39.66      7.71 o
  11  -7   4        6.99       12.53      7.38 o
  12  -7   4       28.05       26.29      8.07 o
 -11  -6   4        0.02        0.05     11.51 o
 -10  -6   4        9.95        9.55     10.79 o
  -9  -6   4        0.02        1.49      4.48 o
  -8  -6   4        3.33        2.24      4.53 o
  -7  -6   4       47.59       59.39      5.16 o
  -6  -6   4       16.32       22.77      4.42 o
  -5  -6   4      143.67      156.34      5.49 o
  -4  -6   4      677.62      700.80      6.13 o
  -3  -6   4     1340.85     1454.70      7.85 o
  -2  -6   4        1.62        1.44      1.57 o
  -1  -6   4       21.91       24.85      1.47 o
   0  -6   4        2.53        0.06      1.50 o
   1  -6   4      200.78      193.92      3.26 o
   2  -6   4        0.09        0.20      2.34 o
   3  -6   4     4551.46     5235.57     36.88 o
   4  -6   4      510.25      560.05      9.86 o
   5  -6   4      235.94      229.27      4.73 o
   6  -6   4        1.61        0.75      2.41 o
   7  -6   4        2.74        2.18      3.17 o
   8  -6   4       23.58       37.56      5.72 o
   9  -6   4      419.75      414.09     10.57 o
  10  -6   4      247.59      246.13     10.44 o
  11  -6   4       13.90       10.37      7.75 o
  12  -6   4        0.01        0.17      7.83 o
 -11  -5   4       80.19       90.99      8.42 o
 -10  -5   4       20.99       18.92      6.76 o
  -9  -5   4      105.74      110.16      5.73 o
  -8  -5   4       11.18       12.08      4.70 o
  -7  -5   4        1.73        0.88      4.29 o
  -6  -5   4       32.72       33.95      4.37 o
  -5  -5   4      158.65      177.30      5.19 o
  -4  -5   4        0.80        2.89      2.30 o
  -3  -5   4     2372.41     2737.36     12.01 o
  -2  -5   4      125.89      129.21      2.29 o
  -1  -5   4       56.99       64.98      2.79 o
   0  -5   4        3.60        4.14      1.76 o
   1  -5   4      330.67      385.82      4.13 o
   2  -5   4      264.77      258.53      4.18 o
   3  -5   4     3250.81     3767.87     17.30 o
   4  -5   4      777.58      810.07      5.71 o
   5  -5   4       33.24       45.81      3.12 o
   6  -5   4       10.10        8.77      2.26 o
   7  -5   4       70.40       60.16      3.38 o
   8  -5   4        0.22        1.32      6.70 o
   9  -5   4      661.08      585.28     12.91 o
  10  -5   4        2.75        1.63      7.11 o
  11  -5   4       44.86       33.69      7.79 o
  12  -5   4        0.70        4.21      7.89 o
 -13  -4   4        0.37        2.25     12.01 o
 -12  -4   4        0.83        3.00      7.60 o
 -11  -4   4        4.25        4.26      7.12 o
 -10  -4   4       58.62       63.18      7.40 o
  -9  -4   4      518.36      506.68      8.24 o
  -8  -4   4      223.66      226.12      6.56 o
  -7  -4   4        3.65        5.02      4.34 o
  -6  -4   4      108.68      108.18      4.49 o
  -5  -4   4       11.14       12.10      3.67 o
  -4  -4   4       35.46       51.53      3.65 o
  -3  -4   4     5889.72     6939.62     20.99 o
  -2  -4   4     4157.28     4438.98     18.45 o
  -1  -4   4       92.53      106.49      1.99 o
   0  -4   4       96.16       80.70      2.98 o
   1  -4   4      164.49      204.97      2.89 o
   2  -4   4     1660.83     1815.41      9.92 o
   3  -4   4        9.21        9.66      2.00 o
   4  -4   4      816.41      966.23      7.53 o
   5  -4   4      115.92       99.74      2.27 o
   6  -4   4       26.93       28.62      2.13 o
   7  -4   4        0.72        0.28      2.71 o
   8  -4   4        3.91        1.34      6.54 o
   9  -4   4       18.12       16.99      6.64 o
  10  -4   4       23.94       18.08      7.00 o
  11  -4   4        1.24        7.13      7.38 o
  12  -4   4        1.67        5.06      7.82 o
 -13  -3   4        0.11        0.07     12.06 o
 -12  -3   4        2.06        1.06      7.54 o
 -11  -3   4       23.96       29.54      7.48 o
 -10  -3   4       66.31       74.83      7.78 o
  -9  -3   4      453.24      476.50      7.93 o
  -8  -3   4      130.37      116.12      5.46 o
  -7  -3   4      146.33      139.64      4.78 o
  -6  -3   4        0.46       24.86      3.39 o
  -5  -3   4       44.49       42.14      3.89 o
  -4  -3   4       18.28       18.63      3.13 o
  -3  -3   4     2366.41     2833.35     11.08 o
  -2  -3   4     3059.29     3265.87     12.95 o
  -1  -3   4      889.90     1002.25      9.01 o
   0  -3   4        4.18        4.46      2.36 o
   1  -3   4       21.75       25.46      2.05 o
   2  -3   4      324.93      378.31      4.63 o
   3  -3   4      229.35      206.42      4.43 o
   4  -3   4       13.06       10.22      1.49 o
   5  -3   4      458.97      484.54      6.20 o
   6  -3   4       32.63       43.54      3.01 o
   7  -3   4      102.32      102.25      3.88 o
   8  -3   4        5.20        4.99      6.26 o
   9  -3   4        0.27        1.96      6.50 o
  10  -3   4        0.51        0.94      6.98 o
  11  -3   4        2.07        6.64      7.26 o
  12  -3   4       17.56       11.95      8.00 o
 -13  -2   4        0.23        3.87      8.53 o
 -12  -2   4        0.38        7.19      7.86 o
 -11  -2   4        1.83        4.88      7.11 o
 -10  -2   4      484.50      502.61     23.22 o
  -9  -2   4     1200.83     1183.18     12.15 o
  -8  -2   4     1811.20     1810.89     11.90 o
  -7  -2   4      181.05      156.57      3.48 o
  -6  -2   4        1.78        0.47      2.59 o
  -5  -2   4      110.50       98.29      4.08 o
  -4  -2   4        3.17        5.76      2.32 o
  -3  -2   4     5848.78     6154.57     40.38 o
  -2  -2   4      154.11      159.37      2.37 o
  -1  -2   4      143.39      152.33      3.17 o
   0  -2   4       15.24       15.41      1.97 o
   1  -2   4       37.16       55.76      5.21 o
   2  -2   4        1.42        0.09      2.34 o
   3  -2   4       55.97       48.35      2.82 o
   4  -2   4       60.31       62.70      3.71 o
   5  -2   4        0.00        0.65      4.69 o
   6  -2   4      430.51      421.95      8.52 o
   7  -2   4      399.52      408.76      9.38 o
   8  -2   4       10.40       10.66      3.56 o
   9  -2   4        2.47        1.92      6.64 o
  10  -2   4       11.54       15.87      6.98 o
  11  -2   4        3.92        1.23      7.23 o
  12  -2   4        0.04        4.97      7.79 o
 -13  -1   4       12.23       17.71      9.84 o
 -12  -1   4        0.02        2.51      7.76 o
 -11  -1   4        4.90       11.17     10.17 o
 -10  -1   4      452.88      458.50     16.50 o
  -9  -1   4      243.03      280.33     13.20 o
  -8  -1   4      453.10      433.54      7.00 o
  -7  -1   4       34.89       35.16      3.48 o
  -6  -1   4        8.51        8.22      3.18 o
  -5  -1   4       12.34       11.21      2.85 o
  -4  -1   4      104.00      120.03      4.01 o
  -3  -1   4      299.04      320.08      4.47 o
  -2  -1   4      186.13      227.50      7.03 o
  -1  -1   4     5418.86     5484.38     61.57 o
   0  -1   4       22.64        9.21      4.88 o
   1  -1   4     2519.04     2509.79     11.42 o
   2  -1   4       10.00        6.75      2.59 o
   3  -1   4        4.27        0.25      1.68 o
   4  -1   4        5.03        2.48      1.94 o
   5  -1   4      112.13       88.63      3.26 o
   6  -1   4       10.36        9.45      3.45 o
   7  -1   4      161.03      157.87      4.15 o
   8  -1   4       44.03       28.48      3.33 o
   9  -1   4      180.88      164.93      9.93 o
  10  -1   4        0.37        0.74      6.87 o
  11  -1   4        2.54        6.00      7.40 o
  12  -1   4       15.96       38.95      8.56 o
 -13   0   4        6.85       11.44      8.16 o
 -12   0   4       11.23       20.69      7.93 o
 -11   0   4        0.01        0.00     11.09 o
 -10   0   4        3.76        8.33     10.45 o
  -9   0   4        4.49        7.67      9.45 o
  -8   0   4        4.51        1.17      3.15 o
  -7   0   4       85.97       89.64      4.28 o
  -6   0   4      100.35       93.79      4.62 o
  -5   0   4     1107.27     1117.16     14.27 o
  -4   0   4      331.41      324.15      8.83 o
  -3   0   4      286.24      271.34      4.19 o
  -2   0   4       65.31       89.21      6.44 o
  -1   0   4     3943.96     4047.90     96.37 o
   0   0   4      600.96      507.10      5.44 o
   1   0   4      857.95     1009.49      6.66 o
   2   0   4      587.45      567.78      4.08 o
   3   0   4       34.38       30.49      2.83 o
   4   0   4        0.05        0.84      2.65 o
   5   0   4      172.73      185.33      4.91 o
   6   0   4       14.12        8.20      3.59 o
   7   0   4       10.63       17.38      3.30 o
   8   0   4       29.53       28.31      3.69 o
   9   0   4       10.81       19.59      4.76 o
  10   0   4        5.34        4.13      6.92 o
  11   0   4        2.37        5.27      7.46 o
 -14   1   4        0.12        9.36     12.64 o
 -13   1   4        7.77       12.13      8.20 o
 -12   1   4       18.97       15.69      7.88 o
 -11   1   4       16.04       20.72      7.37 o
 -10   1   4       33.60       31.59     10.49 o
  -9   1   4        0.13        7.92      9.85 o
  -8   1   4      258.58      278.44      9.18 o
  -7   1   4        0.18        0.29      3.13 o
  -6   1   4        4.24        5.53      3.12 o
  -5   1   4      606.84      614.34     13.44 o
  -4   1   4      329.28      332.64      5.99 o
  -3   1   4     2168.07     2076.77      9.59 o
  -2   1   4      455.49      434.92     12.24 o
  -1   1   4      467.38      463.47      8.51 o
   0   1   4     2030.06     2054.41     10.37 o
   1   1   4       37.85       44.49      2.69 o
   2   1   4      581.73      659.54      6.04 o
   3   1   4     2383.17     2748.83     15.49 o
   4   1   4        7.19        5.97      3.42 o
   5   1   4        2.35        0.94      4.69 o
   6   1   4        0.93        0.84      3.19 o
   7   1   4      135.81      105.08      4.28 o
   8   1   4       18.76       22.79      3.72 o
   9   1   4       55.10       45.20      5.22 o
  10   1   4        3.02        2.74      6.86 o
  11   1   4        3.62        0.17      7.44 o
 -14   2   4        0.64       11.76      8.57 o
 -13   2   4       10.41        6.62      7.87 o
 -12   2   4        5.28        8.57      7.75 o
 -11   2   4       15.13       19.71      7.41 o
 -10   2   4        6.60        6.91      6.66 o
  -9   2   4       64.30       78.38     11.11 o
  -8   2   4        5.85        7.20      3.27 o
  -7   2   4       44.03       39.23      9.21 o
  -6   2   4      118.21      107.61      8.23 o
  -5   2   4       64.21       94.43      7.98 o
  -4   2   4      233.42      210.44      4.24 o
  -3   2   4      325.68      409.62      5.41 o
  -2   2   4       59.18       59.06      2.82 o
  -1   2   4       13.10       14.74      1.99 o
   0   2   4        6.64        8.08      1.91 o
   1   2   4     2653.09     2703.25     19.25 o
   2   2   4     1360.61     1461.88     19.78 o
   3   2   4        6.92       10.63      3.86 o
   4   2   4        2.46        3.01      2.94 o
   5   2   4       10.84       16.17      3.93 o
   6   2   4        6.15        9.10      4.13 o
   7   2   4       24.80       22.94      3.79 o
   8   2   4       26.84       25.47      3.99 o
   9   2   4        0.41        0.15      4.90 o
  10   2   4       21.08       16.48      7.59 o
  11   2   4        0.04        0.95      8.00 o
 -14   3   4        4.83        8.95      8.51 o
 -13   3   4        0.16        9.24      8.13 o
 -12   3   4        6.67        5.15      7.39 o
 -11   3   4        4.25        5.45      6.98 o
 -10   3   4       40.76       27.99      6.73 o
  -9   3   4       11.19       14.48      6.41 o
  -8   3   4      109.97       99.17     10.12 o
  -7   3   4        8.04       13.33      8.54 o
  -6   3   4       19.38       20.01      7.95 o
  -5   3   4     2677.12     2532.33     23.23 o
  -4   3   4     1470.99     1426.48     13.61 o
  -3   3   4        6.69        7.29      3.58 o
  -2   3   4      367.88      384.56      5.72 o
  -1   3   4       35.97       22.58      5.40 o
   0   3   4       13.34       13.03      5.39 o
   1   3   4      555.15      582.53      6.41 o
   2   3   4      176.70      200.78      5.07 o
   3   3   4        8.10        7.58      2.93 o
   4   3   4      151.22      153.09      5.09 o
   5   3   4       87.25       87.86      4.67 o
   6   3   4        0.39        3.68      4.09 o
   7   3   4        1.12        0.19      3.79 o
   8   3   4       72.32       65.88      6.08 o
   9   3   4       20.77       21.99      6.65 o
  10   3   4       16.61       18.76      7.45 o
 -14   4   4        3.23        9.52      8.45 o
 -13   4   4        8.66        8.73      7.83 o
 -12   4   4       14.06       12.27      7.27 o
 -11   4   4        0.24        3.33      6.60 o
 -10   4   4      191.80      187.27      8.67 o
  -9   4   4        4.02        8.79      3.59 o
  -8   4   4       13.98       15.00      3.89 o
  -7   4   4       13.55       16.21      5.16 o
  -6   4   4       83.06       87.25      4.50 o
  -5   4   4      674.15      765.93      7.90 o
  -4   4   4     6914.99     6736.14     22.05 o
  -3   4   4        0.47        8.47      2.82 o
  -2   4   4       93.83      100.21      8.15 o
  -1   4   4       98.81       93.97      6.17 o
   0   4   4        5.33        7.75      5.07 o
   1   4   4       43.69       52.83      2.73 o
   2   4   4        2.04        0.61      2.83 o
   3   4   4        6.97       10.97      2.91 o
   4   4   4        1.86        2.91      3.62 o
   5   4   4        0.81        1.87      3.91 o
   6   4   4        0.04        1.66      4.21 o
   7   4   4       13.84       19.63      4.60 o
   8   4   4        0.10        0.94      8.07 o
 -14   5   4        0.75        0.02     10.97 o
 -13   5   4        0.32        4.03      7.57 o
 -12   5   4        4.20        7.06      7.26 o
 -11   5   4        0.20        2.80      6.59 o
 -10   5   4       59.55       50.94      6.92 o
  -9   5   4      104.36       84.68      4.54 o
  -8   5   4        0.06        1.28      3.84 o
  -7   5   4        1.71        4.36      3.45 o
  -6   5   4       10.16       14.15      3.28 o
  -5   5   4        5.13        4.58      2.90 o
  -4   5   4      230.01      206.74      6.64 o
  -3   5   4       23.00       28.80      5.07 o
  -2   5   4        8.07        7.95      2.82 o
  -1   5   4      152.33      124.61      5.70 o
   0   5   4       14.09       19.42      4.39 o
   1   5   4        4.79        5.52      1.79 o
   2   5   4       56.72       58.45      2.96 o
   3   5   4        0.02        0.75      2.75 o
   4   5   4       56.36       52.86      4.27 o
   5   5   4      132.43      125.83      6.76 o
   6   5   4        4.60        0.78      8.92 o
   7   5   4        1.21        3.25      8.68 o
   8   5   4        0.38        1.17      9.57 o
 -14   6   4        0.14        0.02     10.50 o
 -13   6   4        7.57        6.42      7.39 o
 -12   6   4        1.71        4.09      6.79 o
 -11   6   4        2.29        4.37      6.49 o
 -10   6   4       36.50       35.90      6.19 o
  -9   6   4       27.37       24.64      4.15 o
  -8   6   4        0.04        1.60      3.55 o
  -7   6   4        2.03        2.04      3.42 o
  -6   6   4        0.00        2.70      3.08 o
  -5   6   4       13.73       19.32      2.52 o
  -4   6   4       10.92        9.68      4.14 o
  -3   6   4      103.65      109.01      5.96 o
  -2   6   4        0.93        1.26      2.43 o
  -1   6   4       23.65       23.72      2.84 o
   0   6   4        1.82        1.34      4.31 o
   1   6   4        1.92        2.84      4.26 o
   2   6   4       37.07       29.77      3.64 o
   3   6   4        2.51        2.54      9.87 o
   4   6   4        6.15        9.57      9.79 o
   5   6   4        5.20        0.17      9.25 o
   6   6   4        0.79        0.48      9.14 o
   7   6   4       23.14       25.31      9.86 o
 -14   7   4        4.27        1.92      9.87 o
 -13   7   4        0.47        1.11      7.35 o
 -12   7   4        0.36        1.01      6.64 o
 -11   7   4        3.11        2.42      6.06 o
 -10   7   4        0.15        0.93      5.63 o
  -9   7   4        3.04        1.77      3.52 o
  -8   7   4        0.08        1.32      3.40 o
  -7   7   4       41.10       49.22      3.76 o
  -6   7   4        8.28        9.73      4.48 o
  -5   7   4        0.02        0.14      4.23 o
  -4   7   4        0.51        1.58      5.07 o
  -3   7   4       52.50       44.35      5.24 o
  -2   7   4      163.11      185.30      6.81 o
  -1   7   4       23.89       31.09      4.71 o
   0   7   4        0.02        1.14      4.14 o
   1   7   4        0.96        3.13      9.63 o
   2   7   4       14.13        9.63     10.09 o
   3   7   4      136.91      158.56     12.69 o
   4   7   4       49.99       46.25     10.57 o
   5   7   4       11.92       13.53      9.88 o
   6   7   4       15.23       15.71     10.07 o
   7   7   4       27.68       28.14     10.51 o
 -13   8   4        0.04       10.02     11.81 o
 -12   8   4        0.49        2.47     11.14 o
 -11   8   4        1.68        0.03     10.61 o
 -10   8   4        1.04        0.00      9.20 o
  -9   8   4        3.36        7.25      4.83 o
  -8   8   4       31.98       19.49      5.15 o
  -7   8   4        1.71        1.03      4.81 o
  -6   8   4        1.98        0.63      4.57 o
  -5   8   4        2.35        2.07      4.45 o
  -4   8   4       16.81       14.92      5.03 o
  -3   8   4        0.56        0.00      4.56 o
  -2   8   4      139.44      128.70     11.96 o
  -1   8   4       40.14       46.40     10.49 o
   0   8   4       33.37       30.20     10.74 o
   1   8   4       44.31       52.30     11.46 o
   2   8   4      120.98      108.98     13.04 o
   3   8   4        6.70        1.19     10.33 o
   4   8   4       11.44       15.77     10.46 o
   5   8   4        1.02        8.05     10.43 o
 -13   9   4        0.67        7.75     11.96 o
 -12   9   4        1.47        0.06     12.00 o
 -11   9   4        1.74        0.04     10.94 o
 -10   9   4        0.77        3.27      5.64 o
  -9   9   4        5.82        6.69      4.96 o
  -8   9   4        3.91        3.22      4.90 o
  -7   9   4        0.87        3.73      4.82 o
  -6   9   4        0.15        0.76      4.59 o
  -5   9   4       13.16       12.99      6.43 o
  -4   9   4        1.29        3.08      9.67 o
  -3   9   4        4.91       10.84     10.26 o
  -2   9   4        0.02        5.51     10.35 o
  -1   9   4       16.72       17.18     10.90 o
   0   9   4       13.75       20.38     10.80 o
   1   9   4       25.81       29.13     11.45 o
   2   9   4        5.21        9.90     10.91 o
   3   9   4        0.10        6.73     11.13 o
 -11  10   4        1.79        2.66     10.52 o
 -10  10   4        0.48        6.06      7.06 o
  -9  10   4        8.64        9.39      5.45 o
  -8  10   4       25.98       19.76      6.66 o
  -7  10   4       14.81        9.18      7.07 o
  -6  10   4        0.10        0.01      6.72 o
  -5  10   4        3.49        6.52      6.76 o
  -4  10   4       25.70       14.42     11.00 o
  -3  10   4        0.99        5.87     10.67 o
  -2  10   4        0.12        0.01     10.55 o
  -1  10   4        0.38        1.35     11.00 o
   0  10   4       19.71       20.12     11.57 o
 -10  11   4        0.13        2.57     11.45 o
  -9  11   4        0.62        5.25     11.39 o
  -8  11   4        0.97        0.81      7.01 o
  -7  11   4        0.43        3.68      7.52 o
  -6  11   4       10.09        4.96      7.37 o
  -5  11   4       16.91       13.91      7.41 o
  -4  11   4        0.30        0.02     11.03 o
  -3  11   4        0.27        3.86     11.04 o
  -9  12   4        2.51        0.29     12.10 o
  -8  12   4        0.01        0.73      7.80 o
  -7  12   4        0.13        0.04     11.51 o
   5 -15   5        0.16        7.74     11.63 o
   6 -15   5        2.01        5.19     11.22 o
   7 -15   5        1.01        0.00     10.42 o
   1 -14   5        0.55        0.02     11.05 o
   2 -14   5        2.63        0.00     10.90 o
   3 -14   5       18.38       17.53     10.96 o
   4 -14   5       43.46       49.84     12.01 o
   5 -14   5       10.53        8.08     10.76 o
   6 -14   5        0.06        0.00     10.22 o
   7 -14   5        2.02        0.00     10.00 o
  -2 -13   5       34.88       31.37     11.80 o
  -1 -13   5        0.24        0.11     10.70 o
   0 -13   5        3.73       11.21     11.02 o
   1 -13   5       29.36       34.43     11.12 o
   2 -13   5        0.05        4.60     10.50 o
   3 -13   5       32.12       29.15     10.97 o
   4 -13   5       39.07       24.33     11.00 o
   5 -13   5       20.26       22.76      9.99 o
   6 -13   5        2.46        3.22      9.48 o
   7 -13   5        0.32        0.01      8.76 o
   8 -13   5        0.71        0.38     11.19 o
   9 -13   5        2.42        1.55     12.30 o
  -5 -12   5        3.35        6.91     11.09 o
  -4 -12   5        0.58        8.42     10.89 o
  -3 -12   5        0.09        0.00     10.45 o
  -2 -12   5        2.52        2.20     10.08 o
  -1 -12   5       21.32       21.06     10.53 o
   0 -12   5       18.83       24.36     10.70 o
   1 -12   5      119.23      117.39     12.18 o
   2 -12   5       62.05       39.56     10.87 o
   3 -12   5        3.23        7.08     10.61 o
   4 -12   5       60.97       68.34     10.71 o
   5 -12   5       59.81       46.65      9.87 o
   6 -12   5       25.75       26.79      8.79 o
   7 -12   5      187.39      181.34     11.10 o
   8 -12   5        8.18        9.20     10.89 o
   9 -12   5        0.05        0.03     11.43 o
  10 -12   5        0.46        0.04      7.36 o
  11 -12   5        0.06        0.07     10.41 o
  12 -12   5        5.57        0.73     11.07 o
  -7 -11   5        7.68        7.26     10.75 o
  -6 -11   5        0.48        0.20      9.86 o
  -5 -11   5        6.28        5.72     10.16 o
  -4 -11   5        6.73        3.74      9.82 o
  -3 -11   5        2.60        0.00      9.76 o
  -2 -11   5       38.44       41.63     10.34 o
  -1 -11   5       86.11       89.98     11.37 o
   0 -11   5        4.40        7.49      9.70 o
   1 -11   5      194.79      191.08     13.49 o
   2 -11   5      779.14      811.54     20.23 o
   3 -11   5      297.90      301.94     13.92 o
   4 -11   5        2.52        4.50      9.32 o
   5 -11   5       27.75       32.35      5.48 o
   6 -11   5       49.60       41.01      5.20 o
   7 -11   5        5.45        0.12      5.11 o
   8 -11   5       51.08       51.54      5.26 o
   9 -11   5        0.62        0.44      6.68 o
  10 -11   5        4.96        5.60      5.90 o
  11 -11   5        0.02        6.64      6.21 o
  12 -11   5        0.23        5.03     11.29 o
  -8 -10   5       36.41       34.18     10.65 o
  -7 -10   5        1.49        0.37      7.20 o
  -6 -10   5        2.32        2.92      9.38 o
  -5 -10   5       33.21       20.84     10.08 o
  -4 -10   5       45.63       59.34     10.56 o
  -3 -10   5       19.94       27.15     10.18 o
  -2 -10   5       77.18       76.86     10.76 o
  -1 -10   5        7.91        0.08      9.30 o
   0 -10   5      147.11      155.59     12.57 o
   1 -10   5     1159.23     1139.16     43.80 o
   2 -10   5      150.82      146.44      4.27 o
   3 -10   5      111.38      120.85      6.45 o
   4 -10   5       21.95       24.80      4.57 o
   5 -10   5        0.53        3.68      4.36 o
   6 -10   5       53.42       47.73      5.39 o
   7 -10   5        0.76        1.10      4.31 o
   8 -10   5       35.88       32.19      4.27 o
   9 -10   5       16.13       15.76      5.57 o
  10 -10   5        8.87       12.37      5.84 o
  11 -10   5        2.28        1.79      6.10 o
  12 -10   5        1.34        1.39      7.72 o
  -8  -9   5        0.63        0.88      7.10 o
  -7  -9   5        2.15        6.06      6.92 o
  -6  -9   5        0.56        1.72      9.11 o
  -5  -9   5      471.96      419.38     15.23 o
  -4  -9   5      320.50      284.36     13.20 o
  -3  -9   5       34.98       30.27      8.79 o
  -2  -9   5      106.85      105.10     10.29 o
  -1  -9   5       10.80        4.63      8.80 o
   0  -9   5      264.43      222.44      8.32 o
   1  -9   5       32.41       29.03      1.97 o
   2  -9   5       13.99       17.27      2.33 o
   3  -9   5       76.18       75.92      4.73 o
   4  -9   5        0.40        0.64      4.38 o
   5  -9   5        2.52        0.48      4.44 o
   6  -9   5        2.42        2.67      4.60 o
   7  -9   5        0.03        0.26      3.76 o
   8  -9   5       13.95        8.55      4.02 o
   9  -9   5        0.81        3.38      5.57 o
  10  -9   5        0.34        1.66      5.77 o
  11  -9   5       51.63       68.88      8.39 o
  12  -9   5        2.51        0.03      7.75 o
  -9  -8   5       29.03       28.21     11.73 o
  -8  -8   5        0.07        0.84      6.44 o
  -7  -8   5        0.58        2.36      6.49 o
  -6  -8   5       24.61       20.10      9.07 o
  -5  -8   5       20.82        6.71      8.18 o
  -4  -8   5      209.68      208.30     11.05 o
  -3  -8   5       44.75       35.40      9.41 o
  -2  -8   5       13.57       13.40      1.18 o
  -1  -8   5       51.99       54.64      3.18 o
   0  -8   5       12.89       11.80      2.21 o
   1  -8   5       64.06       60.15      2.49 o
   2  -8   5      319.02      327.18      5.69 o
   3  -8   5       24.76       19.71      4.12 o
   4  -8   5      275.81      302.90      7.22 o
   5  -8   5       17.72       13.56      4.71 o
   6  -8   5        0.06        0.01      3.67 o
   7  -8   5       10.55        7.34      3.83 o
   8  -8   5       21.68       16.99      5.75 o
   9  -8   5       49.76       39.09      6.79 o
  10  -8   5       15.98       12.99      6.07 o
  11  -8   5       11.16       14.09      7.85 o
  12  -8   5       30.09       33.22      9.04 o
 -10  -7   5        8.28       15.52     11.97 o
  -9  -7   5        2.92        0.30      6.00 o
  -8  -7   5        4.28        2.74      6.33 o
  -7  -7   5        1.02        1.16      4.47 o
  -6  -7   5        0.09        0.24      3.66 o
  -5  -7   5      237.45      206.36     12.17 o
  -4  -7   5      132.77      116.32      4.17 o
  -3  -7   5        2.34        0.13      2.15 o
  -2  -7   5        4.59        7.63      2.11 o
  -1  -7   5        1.15        1.00      1.84 o
   0  -7   5       39.06       31.11      2.07 o
   1  -7   5       23.27       21.99      2.17 o
   2  -7   5      417.90      396.94      6.68 o
   3  -7   5     1110.71     1155.18     10.60 o
   4  -7   5        1.08        2.21      4.31 o
   5  -7   5        4.06        4.14      3.63 o
   6  -7   5       81.83       75.46      4.25 o
   7  -7   5       14.20       16.02      5.62 o
   8  -7   5       49.12       49.86      6.33 o
   9  -7   5      259.99      283.39      8.44 o
  10  -7   5       47.70       48.65      8.11 o
  11  -7   5        0.62        6.22      7.51 o
  12  -7   5        2.67        5.17      8.29 o
 -11  -6   5       83.72      109.72     14.10 o
 -10  -6   5        0.31        6.28     10.45 o
  -9  -6   5        1.65        2.09      4.57 o
  -8  -6   5        8.67        7.78      4.61 o
  -7  -6   5       19.18       16.66      4.50 o
  -6  -6   5        1.75        0.22      3.17 o
  -5  -6   5       37.22       40.31      3.70 o
  -4  -6   5       51.09       44.07      3.93 o
  -3  -6   5        5.99        5.28      2.52 o
  -2  -6   5      337.51      342.60      7.14 o
  -1  -6   5        5.12        2.47      1.86 o
   0  -6   5       32.66       30.74      2.13 o
   1  -6   5        1.59        1.35      2.21 o
   2  -6   5       19.96       22.74      3.71 o
   3  -6   5       18.28       29.33      4.07 o
   4  -6   5      265.03      353.73      6.19 o
   5  -6   5        0.00        0.42      3.99 o
   6  -6   5      105.51       87.86      6.54 o
   7  -6   5      983.12     1015.70     14.32 o
   8  -6   5       98.04      119.06      6.51 o
   9  -6   5       39.94       38.79      7.32 o
  10  -6   5       11.58       13.97      7.50 o
  11  -6   5       58.61       67.47      9.75 o
  12  -6   5        1.03        3.88      8.12 o
 -11  -5   5        4.02        6.26      7.38 o
 -10  -5   5       10.84       11.34      6.87 o
  -9  -5   5        0.23        5.12      4.56 o
  -8  -5   5       68.86       65.56      5.18 o
  -7  -5   5        2.70        2.83      4.18 o
  -6  -5   5        2.03        0.55      4.15 o
  -5  -5   5       93.67       88.09      4.10 o
  -4  -5   5     1144.18     1230.95     10.51 o
  -3  -5   5      182.92      214.59      3.93 o
  -2  -5   5       89.37      102.45      4.21 o
  -1  -5   5       29.38       36.41      2.40 o
   0  -5   5      339.83      316.42      3.89 o
   1  -5   5       51.39       57.74      2.93 o
   2  -5   5     1058.02     1195.46     14.52 o
   3  -5   5      667.87      707.17      8.37 o
   4  -5   5      265.24      259.86      8.89 o
   5  -5   5        3.93        6.36      2.33 o
   6  -5   5      714.45      727.29     11.35 o
   7  -5   5       23.73       49.83      7.27 o
   8  -5   5        3.16        8.67      6.99 o
   9  -5   5        0.04        1.51      7.02 o
  10  -5   5        5.14        8.74      7.25 o
  11  -5   5        7.03        1.46      7.72 o
  12  -5   5       28.36       21.57      8.57 o
 -13  -4   5        1.93        0.06     11.50 o
 -12  -4   5        0.16        9.84      7.60 o
 -11  -4   5       15.51       20.90      7.44 o
 -10  -4   5      172.49      180.19      9.02 o
  -9  -4   5      227.02      241.42      6.69 o
  -8  -4   5      259.80      271.62      6.46 o
  -7  -4   5       16.74       15.83      4.11 o
  -6  -4   5       37.95       33.42      4.09 o
  -5  -4   5        1.50        1.60      2.98 o
  -4  -4   5      640.44      753.75      7.14 o
  -3  -4   5      439.17      458.54      5.54 o
  -2  -4   5       21.31       36.70      2.12 o
  -1  -4   5        0.79        6.94      2.05 o
   0  -4   5      210.98      248.35      4.21 o
   1  -4   5      121.90      116.80      3.52 o
   2  -4   5       32.06       32.05      5.97 o
   3  -4   5       10.96       13.04      4.14 o
   4  -4   5       47.09       52.34      2.97 o
   5  -4   5      165.28      162.39      3.66 o
   6  -4   5      237.64      221.23      5.22 o
   7  -4   5       45.01       43.21      7.39 o
   8  -4   5      291.65      256.74      9.12 o
   9  -4   5        3.81        2.99      6.88 o
  10  -4   5       10.88        9.30      7.19 o
  11  -4   5        5.16       11.51      7.49 o
  12  -4   5        4.54       10.14      8.30 o
 -13  -3   5        4.78        1.58     11.49 o
 -12  -3   5       11.79       16.43      7.77 o
 -11  -3   5        4.49        5.28      6.93 o
 -10  -3   5      161.71      150.59      8.63 o
  -9  -3   5      847.16      866.69     12.75 o
  -8  -3   5       11.80       10.17      4.32 o
  -7  -3   5      542.37      581.24      7.98 o
  -6  -3   5       59.53       59.01      3.92 o
  -5  -3   5       17.86       22.86      3.49 o
  -4  -3   5        0.23        7.00      3.13 o
  -3  -3   5      966.59     1004.50      7.51 o
  -2  -3   5      197.25      177.78      2.96 o
  -1  -3   5      298.79      310.97      3.81 o
   0  -3   5     1718.61     1985.17      8.14 o
   1  -3   5     1417.83     1547.77     20.58 o
   2  -3   5       68.13       70.01      5.99 o
   3  -3   5        0.01        1.03      2.92 o
   4  -3   5       83.95       86.84      3.14 o
   5  -3   5        1.61        2.98      4.97 o
   6  -3   5        5.90        0.14      5.55 o
   7  -3   5      196.67      218.24      8.28 o
   8  -3   5        5.10        9.44      6.98 o
   9  -3   5       20.00       21.87      7.30 o
  10  -3   5        0.06        1.02      7.16 o
  11  -3   5        0.70        4.80      7.55 o
  12  -3   5        2.47        6.46      8.19 o
 -13  -2   5        4.32        5.63      8.46 o
 -12  -2   5        1.59        0.03     11.06 o
 -11  -2   5        1.28        4.96     10.39 o
 -10  -2   5       10.44       12.73      7.37 o
  -9  -2   5      111.44      120.54     12.39 o
  -8  -2   5      327.95      326.54      9.10 o
  -7  -2   5       52.63       53.40      6.06 o
  -6  -2   5        2.47        3.67      5.12 o
  -5  -2   5      431.48      442.63      7.30 o
  -4  -2   5      472.66      555.14      7.79 o
  -3  -2   5      289.86      290.04      5.56 o
  -2  -2   5      229.94      215.18      3.07 o
  -1  -2   5        0.13        1.56      2.46 o
   0  -2   5      162.48      189.26      3.55 o
   1  -2   5     2908.57     2737.83     39.13 o
   2  -2   5      169.99      167.43      3.47 o
   3  -2   5        0.56        0.61      3.87 o
   4  -2   5       26.34       24.12      3.99 o
   5  -2   5       61.71       61.93      5.34 o
   6  -2   5      101.61       86.56      6.74 o
   7  -2   5        5.98        7.47      6.23 o
   8  -2   5       12.93        9.06      6.45 o
   9  -2   5       30.07       19.92      7.12 o
  10  -2   5        1.48        0.55      7.12 o
  11  -2   5        0.52        0.00      7.54 o
 -13  -1   5       41.42       46.29      8.89 o
 -12  -1   5       21.39       16.01     11.56 o
 -11  -1   5       15.18       10.23     11.58 o
 -10  -1   5        0.33       10.13     10.98 o
  -9  -1   5       50.41       52.63     11.24 o
  -8  -1   5       21.41       20.58      4.01 o
  -7  -1   5        1.06        0.83      3.63 o
  -6  -1   5      321.51      334.77      6.01 o
  -5  -1   5        8.11        7.54      3.39 o
  -4  -1   5      451.41      472.85     18.33 o
  -3  -1   5       54.03       62.58      3.06 o
  -2  -1   5        3.78        2.24      2.92 o
  -1  -1   5     1037.34     1111.37     13.87 o
   0  -1   5       15.96       27.17      3.47 o
   1  -1   5        9.62        4.87      3.27 o
   2  -1   5      162.96      205.79      5.28 o
   3  -1   5       48.16       39.32      2.68 o
   4  -1   5       11.04       10.13      2.15 o
   5  -1   5        0.37        6.52      2.94 o
   6  -1   5       57.63       57.29      3.85 o
   7  -1   5       57.71       59.74      5.54 o
   8  -1   5       24.45       28.93      4.40 o
   9  -1   5       31.61       31.08      7.12 o
  10  -1   5        0.32        5.84      7.00 o
  11  -1   5        0.17        0.83      7.68 o
 -13   0   5        0.08        2.43      8.36 o
 -12   0   5        0.16        0.00     11.72 o
 -11   0   5      473.51      474.58     17.65 o
 -10   0   5       30.60       30.83     11.10 o
  -9   0   5        2.50        2.29      9.51 o
  -8   0   5        8.73       14.89      3.80 o
  -7   0   5      234.76      238.06      6.04 o
  -6   0   5       61.26       55.72      4.56 o
  -5   0   5       13.30        6.66      3.39 o
  -4   0   5      118.54      123.26      7.88 o
  -3   0   5       30.77       13.18      4.03 o
  -2   0   5      798.90      773.12      5.88 o
  -1   0   5      118.15       93.22      6.20 o
   0   0   5        1.07        0.15      2.88 o
   1   0   5       99.29      110.64      4.66 o
   2   0   5      304.89      377.99      4.75 o
   3   0   5      488.60      539.94      5.67 o
   4   0   5       23.31       29.25      2.96 o
   5   0   5        3.38        3.00      3.27 o
   6   0   5        7.51        8.12      3.78 o
   7   0   5       18.75       10.09      3.41 o
   8   0   5      694.94      646.29     10.82 o
   9   0   5        1.28        3.22      6.59 o
  10   0   5       12.33       18.91      7.46 o
  11   0   5       23.49       36.17      8.28 o
 -13   1   5        0.04        6.68      8.15 o
 -12   1   5       91.60       86.03      9.09 o
 -11   1   5       22.65       21.10     11.40 o
 -10   1   5       38.93       40.89     10.84 o
  -9   1   5       36.25       36.88     10.61 o
  -8   1   5      130.48      138.65      5.19 o
  -7   1   5        7.83        8.32      3.79 o
  -6   1   5        0.32        3.97      7.74 o
  -5   1   5       66.01       75.50      5.81 o
  -4   1   5     1247.25     1229.61      9.93 o
  -3   1   5       23.36       37.59      3.06 o
  -2   1   5       10.16        6.56      3.77 o
  -1   1   5       37.27       28.57      5.58 o
   0   1   5       88.41       78.59      3.00 o
   1   1   5      203.17      187.95      4.14 o
   2   1   5      426.31      433.36      5.65 o
   3   1   5       36.93       44.87      4.37 o
   4   1   5      116.42      108.49      4.57 o
   5   1   5        0.03        1.62      4.98 o
   6   1   5        0.15        0.34      3.19 o
   7   1   5       21.55       19.14      3.74 o
   8   1   5        0.57        1.23      4.45 o
   9   1   5       25.83       20.25      6.99 o
  10   1   5        3.91        4.41      7.25 o
  11   1   5        5.21        7.97      8.20 o
 -14   2   5        0.37        2.61     11.77 o
 -13   2   5        2.87        4.37      8.18 o
 -12   2   5        4.35        5.46      7.75 o
 -11   2   5        6.00       16.89      7.24 o
 -10   2   5        8.52       18.90     10.23 o
  -9   2   5        3.71        0.25      9.48 o
  -8   2   5        4.23        8.73      3.96 o
  -7   2   5       52.29       44.78      9.24 o
  -6   2   5        2.79        0.00      7.91 o
  -5   2   5        2.60        5.07      7.35 o
  -4   2   5     3816.50     3760.07     28.68 o
  -3   2   5     1436.70     1432.16     21.13 o
  -2   2   5        2.30        2.69      2.44 o
  -1   2   5       17.27       14.18      1.91 o
   0   2   5      164.20      174.81     11.23 o
   1   2   5      270.13      290.43      6.71 o
   2   2   5     1558.53     1682.69     11.56 o
   3   2   5        1.01        2.28      3.93 o
   4   2   5      140.58      155.62      4.96 o
   5   2   5       14.00       14.20      4.25 o
   6   2   5       12.85       15.60      4.25 o
   7   2   5        2.65        1.91      3.74 o
   8   2   5        6.17        1.31      6.18 o
   9   2   5        0.05        2.10      6.80 o
  10   2   5        1.13        0.95      7.54 o
 -14   3   5        0.77        9.85     11.77 o
 -13   3   5        0.05        0.00      7.75 o
 -12   3   5        0.00        0.01      7.44 o
 -11   3   5       16.02       31.73      7.32 o
 -10   3   5       10.83        9.40      6.81 o
  -9   3   5      165.96      188.25     12.64 o
  -8   3   5       10.84       11.34      9.24 o
  -7   3   5       34.64       19.14      9.16 o
  -6   3   5       66.33       76.73      7.62 o
  -5   3   5       10.60       13.33      7.81 o
  -4   3   5     3212.99     3163.98     44.97 o
  -3   3   5    11258.16    11371.54    114.93 o
  -2   3   5      160.23      156.45     12.37 o
  -1   3   5       69.28       78.98      2.24 o
   0   3   5      331.99      319.33     10.45 o
   1   3   5        0.89        0.03      5.83 o
   2   3   5        6.14        8.80      3.37 o
   3   3   5       37.16       41.02      3.87 o
   4   3   5        1.32        2.76      3.23 o
   5   3   5       25.68       21.23      4.33 o
   6   3   5        0.59        0.11      4.48 o
   7   3   5        0.16        1.72      3.95 o
   8   3   5        3.08        1.36      6.36 o
   9   3   5       11.98        4.10      9.69 o
 -14   4   5        1.11        2.80     10.85 o
 -13   4   5        0.27        3.42      7.90 o
 -12   4   5        5.48        6.98      7.25 o
 -11   4   5        4.41        9.73      6.82 o
 -10   4   5       57.65       81.26      7.15 o
  -9   4   5        6.34       13.45      5.96 o
  -8   4   5       45.66       55.57      6.37 o
  -7   4   5        0.54        2.00      8.77 o
  -6   4   5       64.85       82.84      9.17 o
  -5   4   5       43.27       27.61      5.62 o
  -4   4   5        1.75        1.62      4.82 o
  -3   4   5       28.14       24.57      1.65 o
  -2   4   5        6.12        3.52      3.68 o
  -1   4   5        2.68        4.93      6.06 o
   0   4   5      200.14      195.31      8.05 o
   1   4   5       50.85       52.85      6.53 o
   2   4   5        1.40        1.24      3.04 o
   3   4   5       62.90       61.12      3.43 o
   4   4   5        0.01        0.49      3.81 o
   5   4   5       77.35       73.12      5.18 o
   6   4   5       15.61       16.34      6.27 o
   7   4   5        1.56        2.88      5.96 o
 -14   5   5        6.32        3.78     10.53 o
 -13   5   5        0.85        4.39      7.47 o
 -12   5   5        0.31        0.42      7.14 o
 -11   5   5       21.86       21.68      6.91 o
 -10   5   5       23.73       23.47      6.28 o
  -9   5   5      179.54      174.62      5.57 o
  -8   5   5       24.41       26.41      4.31 o
  -7   5   5       88.87       88.23      5.79 o
  -6   5   5       15.17       11.22      3.71 o
  -5   5   5       54.01       41.02      3.17 o
  -4   5   5        3.43       11.01      1.54 o
  -3   5   5       83.10       66.13      3.58 o
  -2   5   5       38.96       32.82      3.89 o
  -1   5   5       18.15       26.59      3.40 o
   0   5   5       86.20       99.57      6.02 o
   1   5   5       51.38       47.34      5.34 o
   2   5   5        4.39        1.34      4.70 o
   3   5   5        1.88        3.78      3.92 o
   4   5   5       64.70       72.17      6.44 o
   5   5   5       55.81       52.60     10.26 o
   6   5   5        4.87        5.54      9.34 o
   7   5   5        0.05        0.05      8.94 o
 -14   6   5       11.05        0.42     10.76 o
 -13   6   5        1.87        3.45      7.47 o
 -12   6   5        0.41        0.01      6.86 o
 -11   6   5        0.86        0.34      6.45 o
 -10   6   5       13.18        5.14      5.89 o
  -9   6   5        0.06        3.10      4.15 o
  -8   6   5       13.89       10.78      3.99 o
  -7   6   5      280.81      234.96      5.11 o
  -6   6   5       12.44       18.33      3.02 o
  -5   6   5        5.22        6.26      4.44 o
  -4   6   5       12.07       13.50      4.31 o
  -3   6   5        6.18        6.25      5.18 o
  -2   6   5       13.72        8.75      3.10 o
  -1   6   5       16.51       14.49      3.19 o
   0   6   5        0.64        0.02      4.44 o
   1   6   5        6.27        2.19      4.65 o
   2   6   5       35.39       36.87      5.34 o
   3   6   5        3.27        3.87     10.36 o
   4   6   5       34.02       26.13     10.70 o
   5   6   5        0.56        2.29     10.20 o
   6   6   5       15.35       23.56      9.92 o
   7   6   5       31.70       17.41      9.97 o
 -13   7   5        0.88       10.70     12.40 o
 -12   7   5       17.19       13.92     11.73 o
 -11   7   5        4.05        3.85     10.50 o
 -10   7   5        0.21        0.01      9.83 o
  -9   7   5        0.12        0.19      5.61 o
  -8   7   5        9.93       15.90      4.89 o
  -7   7   5        0.14        3.26      4.68 o
  -6   7   5       98.59       83.47      5.33 o
  -5   7   5        8.52        5.50      4.64 o
  -4   7   5        0.31        1.13      4.22 o
  -3   7   5       19.01       25.36      5.35 o
  -2   7   5        0.18        4.38      4.77 o
  -1   7   5        0.60        3.29      4.70 o
   0   7   5        9.43        3.71      9.77 o
   1   7   5       15.18        4.90     10.64 o
   2   7   5        4.11        6.46     10.68 o
   3   7   5       17.80       23.42     11.29 o
   4   7   5        0.15        1.84     10.42 o
   5   7   5        8.22        4.12     10.17 o
   6   7   5        2.30        9.27     10.49 o
 -13   8   5        0.51        0.02     12.09 o
 -12   8   5        4.20        4.60     11.89 o
 -11   8   5        0.24        0.02     10.92 o
 -10   8   5        0.12        0.00      9.42 o
  -9   8   5        0.22        3.37      5.01 o
  -8   8   5        1.65        0.78      4.84 o
  -7   8   5       15.13       20.93      5.18 o
  -6   8   5        2.95        1.53      4.82 o
  -5   8   5        3.20        4.39      4.39 o
  -4   8   5       37.46       38.84      5.83 o
  -3   8   5        7.92        8.35     10.18 o
  -2   8   5       21.70       21.94     10.64 o
  -1   8   5        1.72        0.02     10.40 o
   0   8   5       59.12       56.27     12.11 o
   1   8   5       67.89       90.23     12.77 o
   2   8   5      216.41      232.46     15.32 o
   3   8   5       25.56       25.79     11.70 o
   4   8   5        3.55        9.74     10.70 o
 -12   9   5        0.42        2.31      7.79 o
 -11   9   5        0.16        6.77     10.13 o
 -10   9   5        0.38        2.13      9.85 o
  -9   9   5        0.05        0.91      5.21 o
  -8   9   5        0.31        1.17      5.20 o
  -7   9   5        0.91        1.89      5.12 o
  -6   9   5        0.28        0.00      6.36 o
  -5   9   5        1.08        2.37      6.21 o
  -4   9   5        1.82        8.14     10.23 o
  -3   9   5       12.70        6.85     10.56 o
  -2   9   5        0.09        0.01     10.57 o
  -1   9   5        0.02        0.78     10.92 o
   0   9   5       23.65       25.94     11.92 o
   1   9   5      146.49      156.19     14.60 o
 -11  10   5        0.03        0.01     10.11 o
 -10  10   5        0.01       10.43      7.31 o
  -9  10   5        0.05        2.83      6.80 o
  -8  10   5        1.69        2.05      7.19 o
  -7  10   5        0.06        0.00      7.01 o
  -6  10   5        5.74        3.64      6.91 o
  -5  10   5        0.09        0.00     10.97 o
  -4  10   5        0.00        0.01     11.07 o
  -3  10   5        4.89       10.15     11.44 o
  -2  10   5        0.03        9.71     11.64 o
  -1  10   5       18.41       25.83     12.51 o
 -10  11   5        4.58        4.06     11.84 o
  -9  11   5        3.99        5.06     11.45 o
  -8  11   5        3.51        6.77     10.91 o
  -7  11   5        0.01        0.01     11.07 o
  -6  11   5        3.85        0.00     11.51 o
  -5  11   5       20.60       22.24     11.92 o
   4 -15   6        0.64        0.03     11.42 o
   5 -15   6        3.71        0.03     11.16 o
   6 -15   6        1.87        1.20     10.53 o
   7 -15   6        0.02        3.59     10.80 o
   0 -14   6        3.53        0.04     11.59 o
   1 -14   6        0.46        0.00     11.24 o
   2 -14   6        6.90        9.75     11.24 o
   3 -14   6        0.02        1.78     10.94 o
   4 -14   6        7.25       10.33     10.78 o
   5 -14   6        6.71        5.57     10.22 o
   6 -14   6        0.10        0.15     10.27 o
   7 -14   6        4.22        6.62      9.47 o
  -3 -13   6        0.04        2.77     11.04 o
  -2 -13   6        1.56        0.02     10.83 o
  -1 -13   6       16.73       14.11     11.15 o
   0 -13   6       12.54       11.23     10.80 o
   1 -13   6        7.22        2.70     10.75 o
   2 -13   6        0.00        0.60     10.72 o
   3 -13   6        3.64        3.18     10.30 o
   4 -13   6       10.59        6.97     10.53 o
   5 -13   6       34.41       32.77     10.07 o
   6 -13   6        9.58        4.11      8.89 o
   7 -13   6       14.09       14.39      9.25 o
   8 -13   6       60.13       51.65     12.52 o
   9 -13   6        2.54        4.15     11.55 o
  -5 -12   6        4.57        4.38     10.82 o
  -4 -12   6        1.33        6.16     10.83 o
  -3 -12   6        0.91        2.31     10.41 o
  -2 -12   6        0.97        2.51     10.08 o
  -1 -12   6        0.98        2.46     10.11 o
   0 -12   6      108.06      108.94     11.97 o
   1 -12   6        0.41        0.01     10.31 o
   2 -12   6       53.73       45.54     11.18 o
   3 -12   6      120.15      132.94     12.41 o
   4 -12   6        1.65        6.54      9.44 o
   5 -12   6       16.37       17.86      9.51 o
   6 -12   6        6.44        2.06      8.22 o
   7 -12   6       24.06       25.11      8.98 o
   8 -12   6       18.02       20.94     11.81 o
   9 -12   6       23.62       19.08      6.85 o
  10 -12   6        0.25        6.07      6.95 o
  11 -12   6        0.05        4.21     10.34 o
  -7 -11   6        6.57        4.70     10.55 o
  -6 -11   6        1.67        4.25      9.98 o
  -5 -11   6       73.17       88.28     11.75 o
  -4 -11   6        7.01        3.49     10.20 o
  -3 -11   6        4.30        8.94      9.63 o
  -2 -11   6        0.46        0.05     10.01 o
  -1 -11   6        4.52        2.91      9.87 o
   0 -11   6       88.38       87.14     11.44 o
   1 -11   6      251.25      246.12     13.74 o
   2 -11   6     1126.26     1153.17     22.54 o
   3 -11   6      376.13      374.90     14.28 o
   4 -11   6       41.26       44.97      9.50 o
   5 -11   6       65.94       68.30      5.45 o
   6 -11   6       12.06        7.09      5.09 o
   7 -11   6        0.33        0.50      5.17 o
   8 -11   6        5.83        3.99      6.73 o
   9 -11   6        5.37        5.96      6.91 o
  10 -11   6        0.23        8.57      5.94 o
  11 -11   6       12.24       17.88      6.54 o
  -8 -10   6        2.00        1.76      9.82 o
  -7 -10   6        1.34        4.28      7.24 o
  -6 -10   6        1.33        1.76      9.37 o
  -5 -10   6       97.12       91.92     11.12 o
  -4 -10   6       13.45       12.59      9.60 o
  -3 -10   6      278.91      242.20     13.45 o
  -2 -10   6      173.76      161.06     12.07 o
  -1 -10   6       19.85       11.32      9.73 o
   0 -10   6       75.06       87.92     11.42 o
   1 -10   6     1764.18     1641.06     37.18 o
   2 -10   6        2.41        2.00      3.50 o
   3 -10   6       23.02       19.87      4.63 o
   4 -10   6        1.06        1.44      4.63 o
   5 -10   6       22.32       15.52      5.00 o
   6 -10   6        7.14       12.44      5.21 o
   7 -10   6       19.69       16.30      4.63 o
   8 -10   6        9.21        4.58      6.68 o
   9 -10   6        0.38        0.63      5.51 o
  10 -10   6        3.09        4.28      5.89 o
  11 -10   6       12.00       12.69      6.41 o
  -8  -9   6        1.31        0.01      6.76 o
  -7  -9   6        0.09        0.54      6.60 o
  -6  -9   6       16.21       15.38      6.77 o
  -5  -9   6        7.84        0.02      8.88 o
  -4  -9   6       39.02       41.76      9.57 o
  -3  -9   6       47.10       44.11      9.20 o
  -2  -9   6        5.94        8.40      8.54 o
  -1  -9   6       42.01       37.80      9.27 o
   0  -9   6        1.65        8.31      4.82 o
   1  -9   6      104.90       96.50      3.10 o
   2  -9   6      269.97      252.90     12.58 o
   3  -9   6       38.48       44.08      4.94 o
   4  -9   6       27.56       29.61      6.54 o
   5  -9   6      138.72      141.46      6.18 o
   6  -9   6       23.81       20.77      5.04 o
   7  -9   6        3.19        2.12      4.34 o
   8  -9   6        0.81        0.36      5.40 o
   9  -9   6       46.78       42.94      6.24 o
  10  -9   6        8.44       14.46      5.94 o
  11  -9   6        5.50       10.55      7.73 o
  12  -9   6        0.01        1.25     11.50 o
  -9  -8   6       16.07       30.82      6.99 o
  -8  -8   6        9.25        4.56      6.49 o
  -7  -8   6        2.03        2.46      6.49 o
  -6  -8   6        0.62        8.69      6.27 o
  -5  -8   6      192.17      165.59     10.77 o
  -4  -8   6      142.87      136.52      4.53 o
  -3  -8   6        5.12       14.86      2.85 o
  -2  -8   6       14.03       17.67      2.40 o
  -1  -8   6      284.43      294.05      5.19 o
   0  -8   6       42.73       43.14      2.44 o
   1  -8   6      122.41      117.42      3.77 o
   2  -8   6       15.56       18.35      4.90 o
   3  -8   6       45.97       48.19      4.69 o
   4  -8   6        7.89        8.55      4.21 o
   5  -8   6        6.90       11.12      4.90 o
   6  -8   6       67.82       66.00      5.43 o
   7  -8   6       13.33        7.21      5.17 o
   8  -8   6       12.72       10.67      6.62 o
   9  -8   6        1.82        4.58      5.63 o
  10  -8   6       12.36        6.11      7.20 o
  11  -8   6       18.01       25.23      8.05 o
  12  -8   6        0.20        3.52     11.91 o
 -10  -7   6      149.53      177.55     14.73 o
  -9  -7   6        0.12        3.78      6.14 o
  -8  -7   6        0.03        1.01      5.84 o
  -7  -7   6       39.74       44.37      6.48 o
  -6  -7   6        0.87        1.40      3.74 o
  -5  -7   6        3.59        3.02      3.65 o
  -4  -7   6       92.69       86.13      7.06 o
  -3  -7   6      142.05      137.75      4.54 o
  -2  -7   6      912.86      946.59      7.47 o
  -1  -7   6       12.61       13.78      2.20 o
   0  -7   6      124.37      117.55      2.98 o
   1  -7   6        1.03        0.97      3.59 o
   2  -7   6        8.17       11.55      4.08 o
   3  -7   6      255.37      259.95      6.92 o
   4  -7   6       59.66       66.52      4.88 o
   5  -7   6      345.50      352.95      7.50 o
   6  -7   6      102.05       92.76      6.45 o
   7  -7   6       47.80       46.06      5.84 o
   8  -7   6       17.05       18.96      5.79 o
   9  -7   6        2.31        7.01      7.09 o
  10  -7   6       18.28       12.72      7.65 o
  11  -7   6       14.54       24.76      8.09 o
  12  -7   6       87.17       97.75     14.09 o
 -11  -6   6        0.62        6.20     11.93 o
 -10  -6   6        0.55        0.64      6.77 o
  -9  -6   6       63.23       75.05      5.60 o
  -8  -6   6       82.23       71.18      4.50 o
  -7  -6   6       14.61       20.69      4.27 o
  -6  -6   6      105.51       95.28      4.80 o
  -5  -6   6        3.48        1.09      3.59 o
  -4  -6   6        6.65       10.03      3.43 o
  -3  -6   6      142.81      144.88      7.62 o
  -2  -6   6       22.40       24.48      3.00 o
  -1  -6   6      646.78      691.03      7.75 o
   0  -6   6        0.67        3.05      2.24 o
   1  -6   6      107.27      118.33      4.88 o
   2  -6   6       50.79       59.98      4.50 o
   3  -6   6        6.91        8.62      4.20 o
   4  -6   6       29.82       30.34      7.13 o
   5  -6   6        0.41        0.50      4.39 o
   6  -6   6      117.11      135.66      6.10 o
   7  -6   6        7.56       27.54      5.49 o
   8  -6   6        4.07       20.13      7.05 o
   9  -6   6       69.17       69.34      7.80 o
  10  -6   6       31.97       31.23      7.51 o
  11  -6   6        0.01        4.19      7.82 o
 -12  -5   6        6.41        7.76     10.60 o
 -11  -5   6        0.96        3.51      7.21 o
 -10  -5   6        0.07        1.78      6.71 o
  -9  -5   6       40.24       42.85      5.06 o
  -8  -5   6      388.24      398.45      7.83 o
  -7  -5   6       58.48       54.18      4.00 o
  -6  -5   6       50.62       47.99      4.15 o
  -5  -5   6        0.05        1.41      3.63 o
  -4  -5   6        0.02        0.88      3.49 o
  -3  -5   6       38.11       31.44      2.97 o
  -2  -5   6        8.69        6.35      2.16 o
  -1  -5   6      169.41      172.33      3.61 o
   0  -5   6       41.63       33.72      3.86 o
   1  -5   6      606.12      643.10      8.17 o
   2  -5   6      105.06      127.09      5.33 o
   3  -5   6       12.37        4.21      5.98 o
   4  -5   6       62.61       63.37      2.76 o
   5  -5   6        2.01        0.44      1.63 o
   6  -5   6     5350.92     5324.00     21.91 o
   7  -5   6     2732.67     2648.39     59.17 o
   8  -5   6       53.72       62.43     11.75 o
   9  -5   6        2.27        2.21      7.10 o
  10  -5   6        9.01       13.61      7.61 o
  11  -5   6        7.69        2.98      7.63 o
 -13  -4   6        1.41        5.40     12.50 o
 -12  -4   6        0.10        0.02      7.53 o
 -11  -4   6        5.87        5.16      6.95 o
 -10  -4   6       14.42       12.87      7.08 o
  -9  -4   6        1.57        1.45      4.74 o
  -8  -4   6       10.03        5.54      4.42 o
  -7  -4   6       14.71       20.60      4.54 o
  -6  -4   6      267.00      278.70      5.31 o
  -5  -4   6      638.90      794.31     11.75 o
  -4  -4   6       21.09       22.59      3.62 o
  -3  -4   6       30.85       35.38      2.84 o
  -2  -4   6      113.81      124.96      3.54 o
  -1  -4   6      388.43      385.37      4.54 o
   0  -4   6        5.77       10.69      2.79 o
   1  -4   6    15110.13    16918.45    216.18 o
   2  -4   6     1019.34     1223.34     15.81 o
   3  -4   6      115.73      120.39      5.04 o
   4  -4   6       20.81       16.01      3.56 o
   5  -4   6       84.86       90.55      4.60 o
   6  -4   6      128.59      131.57      7.87 o
   7  -4   6      287.06      249.88      9.70 o
   8  -4   6      156.71      136.66      8.04 o
   9  -4   6        0.62        0.57      6.91 o
  10  -4   6        3.46        6.52      7.36 o
  11  -4   6        0.02        2.56      7.82 o
 -13  -3   6       18.25       21.12     11.92 o
 -12  -3   6       11.71       14.03     11.25 o
 -11  -3   6        8.52       16.12      7.47 o
 -10  -3   6        4.16        7.78      6.98 o
  -9  -3   6       36.49       26.70      7.16 o
  -8  -3   6       60.84       55.38      6.72 o
  -7  -3   6        1.94        1.77      4.09 o
  -6  -3   6       46.37       48.31      3.53 o
  -5  -3   6     2415.43     2562.17     24.93 o
  -4  -3   6      339.48      357.78     11.84 o
  -3  -3   6       53.41       47.51      4.45 o
  -2  -3   6       21.32       19.81      3.41 o
  -1  -3   6        0.12        1.33      2.80 o
   0  -3   6      116.99      106.27      7.29 o
   1  -3   6     6266.17     6795.87     33.70 o
   2  -3   6       27.17       21.07      6.33 o
   3  -3   6       26.16       33.32      3.14 o
   4  -3   6       48.40       45.90      5.46 o
   5  -3   6       12.76       12.26      5.64 o
   6  -3   6        0.23        0.24      6.11 o
   7  -3   6      854.63      814.45     12.66 o
   8  -3   6      122.77      128.95      8.52 o
   9  -3   6       81.21       61.34      7.91 o
  10  -3   6       18.79       13.53      7.43 o
  11  -3   6        3.37        9.35      7.97 o
 -13  -2   6        0.29        0.00     11.59 o
 -12  -2   6       75.62       80.99     12.97 o
 -11  -2   6      390.96      402.55     16.52 o
 -10  -2   6      278.97      289.58     14.77 o
  -9  -2   6       19.92       17.69     10.57 o
  -8  -2   6       71.77       75.81      6.88 o
  -7  -2   6        0.61        0.68      5.54 o
  -6  -2   6       15.41       17.10      4.24 o
  -5  -2   6     4357.36     4698.00     26.02 o
  -4  -2   6     1159.10     1226.85     11.25 o
  -3  -2   6      393.99      394.82     10.64 o
  -2  -2   6      153.51      173.55      7.13 o
  -1  -2   6       59.17       60.47      3.08 o
   0  -2   6     1142.02     1224.78      9.27 o
   1  -2   6       11.04        7.27      1.38 o
   2  -2   6     1030.95     1123.30     12.69 o
   3  -2   6       64.87       69.04      5.41 o
   4  -2   6       13.33       13.99      5.02 o
   5  -2   6       14.30       15.39      4.48 o
   6  -2   6       16.51       18.61      6.17 o
   7  -2   6       32.84       31.24      6.83 o
   8  -2   6       14.96       14.54      6.87 o
   9  -2   6        1.98        0.52      6.85 o
  10  -2   6        0.00        3.71      7.23 o
  11  -2   6        0.56        5.07      7.73 o
 -13  -1   6       16.89       19.79     12.00 o
 -12  -1   6        0.10       18.24     11.57 o
 -11  -1   6       93.22      102.26     13.15 o
 -10  -1   6      281.05      269.20     14.86 o
  -9  -1   6       23.09       24.46     10.03 o
  -8  -1   6        7.06        0.10      9.06 o
  -7  -1   6       17.41       15.35      8.53 o
  -6  -1   6      199.41      210.94      7.13 o
  -5  -1   6      141.33      152.42      9.11 o
  -4  -1   6      110.56      118.53      8.22 o
  -3  -1   6      247.74      234.06      8.71 o
  -2  -1   6      283.61      307.37      5.60 o
  -1  -1   6      172.93      162.73      7.69 o
   0  -1   6      534.67      525.88     10.44 o
   1  -1   6      551.70      552.94     12.56 o
   2  -1   6      126.01      107.42      5.04 o
   3  -1   6       57.44       63.49      8.95 o
   4  -1   6       22.36       27.39      2.83 o
   5  -1   6        1.97        0.84      2.77 o
   6  -1   6        6.77        4.26      3.29 o
   7  -1   6       26.25       19.03      3.76 o
   8  -1   6       16.10       26.63      6.86 o
   9  -1   6       38.69       29.43      7.32 o
  10  -1   6        1.72        0.95      7.39 o
  11  -1   6        0.00        4.28      8.08 o
 -13   0   6       17.85       21.79     12.53 o
 -12   0   6       73.34       68.85     13.06 o
 -11   0   6       86.57       96.52     13.53 o
 -10   0   6      857.43      908.89     20.45 o
  -9   0   6        1.54        0.38     10.05 o
  -8   0   6       36.91       31.25      9.84 o
  -7   0   6       17.00        8.32      8.87 o
  -6   0   6       23.30       21.54      5.68 o
  -5   0   6     1359.70     1398.23     18.39 o
  -4   0   6      884.45      801.52     14.81 o
  -3   0   6       98.27       95.90      3.64 o
  -2   0   6        3.03        2.93      2.11 o
  -1   0   6        8.82        9.17      6.18 o
   0   0   6       72.19       76.23      3.53 o
   1   0   6      535.98      546.48     11.20 o
   2   0   6      132.97      109.73      5.23 o
   3   0   6      287.07      280.63      4.44 o
   4   0   6      164.00      159.93      4.31 o
   5   0   6       69.04       65.83      5.18 o
   6   0   6       24.15       21.72      3.71 o
   7   0   6        5.25        3.74      4.53 o
   8   0   6       13.30       11.69      6.97 o
   9   0   6        0.74        0.93      6.79 o
  10   0   6        3.52        3.99      7.70 o
  11   0   6        0.08        4.11     11.32 o
 -13   1   6        1.39        9.44      8.53 o
 -12   1   6       91.19      100.46     13.46 o
 -11   1   6       58.49       46.00     11.84 o
 -10   1   6       48.80       58.48     11.32 o
  -9   1   6        0.40        0.00     10.06 o
  -8   1   6       15.93       20.27      9.54 o
  -7   1   6       67.80       68.96      9.78 o
  -6   1   6      104.38       98.85      9.51 o
  -5   1   6      266.66      268.78     11.82 o
  -4   1   6      171.74      166.98      4.08 o
  -3   1   6       14.37       11.19      4.57 o
  -2   1   6      107.91      121.89      7.69 o
  -1   1   6      220.33      182.76      5.76 o
   0   1   6        1.11        1.31      3.12 o
   1   1   6        3.35        2.35      3.46 o
   2   1   6      224.09      227.20      7.97 o
   3   1   6       56.17       59.65      3.21 o
   4   1   6       69.63       65.07      3.42 o
   5   1   6      120.70      109.62      6.28 o
   6   1   6       69.80       68.13      3.88 o
   7   1   6      126.83      114.78      5.95 o
   8   1   6        3.41        1.17      6.51 o
   9   1   6        1.16        2.13      7.14 o
  10   1   6        5.25        9.02      7.72 o
 -14   2   6       10.67       12.52     11.55 o
 -13   2   6        0.51        0.01      8.16 o
 -12   2   6        0.22        5.68      7.62 o
 -11   2   6        0.37        1.00     10.62 o
 -10   2   6        1.79       13.14     10.38 o
  -9   2   6        1.57        3.49      9.78 o
  -8   2   6        1.21        0.66      9.74 o
  -7   2   6      105.09       98.65      7.19 o
  -6   2   6       13.96       17.17      8.32 o
  -5   2   6        5.73        3.92      8.00 o
  -4   2   6       11.38        3.48      5.15 o
  -3   2   6       21.26       11.33      9.17 o
  -2   2   6       24.18       31.08      4.60 o
  -1   2   6       71.84       63.80      1.81 o
   0   2   6       11.34        5.70      3.23 o
   1   2   6        1.87        8.57      3.36 o
   2   2   6        1.06        1.10      3.83 o
   3   2   6       52.57       57.40      4.87 o
   4   2   6        0.46        0.53      3.76 o
   5   2   6       30.31       29.03      4.75 o
   6   2   6        0.53        1.79      4.60 o
   7   2   6        1.10        2.53      4.69 o
   8   2   6        5.48        5.54      6.37 o
   9   2   6        2.73        4.38      7.20 o
  10   2   6        6.41        0.96     11.46 o
 -14   3   6        3.60        5.94     11.35 o
 -13   3   6        1.37        0.03      7.83 o
 -12   3   6        0.99        1.01      7.24 o
 -11   3   6        2.52        4.12      6.94 o
 -10   3   6        5.05        7.96     10.95 o
  -9   3   6       26.67       39.70     10.79 o
  -8   3   6       13.06       12.89     10.19 o
  -7   3   6       61.88       59.73      9.71 o
  -6   3   6       22.53       18.68      8.38 o
  -5   3   6      244.99      236.32     10.38 o
  -4   3   6       53.89       56.66      5.04 o
  -3   3   6      222.11      256.01      8.03 o
  -2   3   6      421.22      381.20      6.28 o
  -1   3   6      240.90      247.95      3.46 o
   0   3   6       26.22       38.95      3.06 o
   1   3   6      113.81       98.61      8.18 o
   2   3   6        9.05       16.95      6.82 o
   3   3   6        0.01        0.58      3.95 o
   4   3   6        6.98        3.26      3.52 o
   5   3   6       26.29       27.91      4.56 o
   6   3   6        0.00        1.81      4.52 o
   7   3   6       35.69       24.34      6.55 o
   8   3   6        3.85        4.74     10.12 o
 -14   4   6        2.08        5.28     11.02 o
 -13   4   6        1.47        8.90      7.75 o
 -12   4   6        5.34        3.10      7.06 o
 -11   4   6        0.05        3.43      6.76 o
 -10   4   6        5.93        5.72      6.51 o
  -9   4   6       46.34       54.64      6.50 o
  -8   4   6      140.95      148.14     10.57 o
  -7   4   6       73.21       98.41     10.48 o
  -6   4   6       54.49       54.09      9.40 o
  -5   4   6       17.17       13.65      7.72 o
  -4   4   6        0.16        1.09      3.53 o
  -3   4   6        0.89        3.10      1.32 o
  -2   4   6        0.17        0.25      2.98 o
  -1   4   6      291.73      267.60     10.23 o
   0   4   6       54.57       46.94      7.20 o
   1   4   6        1.51        1.77      5.99 o
   2   4   6       10.81       11.89      5.01 o
   3   4   6        0.16        1.57      4.24 o
   4   4   6        0.48        2.51      4.34 o
   5   4   6        0.02        0.24      6.09 o
   6   4   6        1.53        1.49      6.16 o
   7   4   6        1.98        0.07      9.05 o
 -14   5   6        0.71        6.94     10.84 o
 -13   5   6        0.00        1.21      7.62 o
 -12   5   6       11.71       19.17      7.28 o
 -11   5   6        0.71        4.38      6.61 o
 -10   5   6       10.54        7.57      6.17 o
  -9   5   6        7.48        9.48      3.91 o
  -8   5   6        9.29        8.75      5.10 o
  -7   5   6      145.74      127.87      6.21 o
  -6   5   6      522.07      481.43      6.84 o
  -5   5   6        0.03        0.60      2.76 o
  -4   5   6       83.59       85.11      5.32 o
  -3   5   6       10.65       12.15      3.35 o
  -2   5   6        2.50        7.96      4.02 o
  -1   5   6       74.36       82.98      4.65 o
   0   5   6       39.90       37.55      5.46 o
   1   5   6        3.41        4.83      5.22 o
   2   5   6       68.20       80.96      8.07 o
   3   5   6        5.28        2.63      4.37 o
   4   5   6        0.24        1.38      9.88 o
   5   5   6        0.83        1.97      9.92 o
   6   5   6        6.73        9.26      9.57 o
 -14   6   6        0.23        0.00     10.15 o
 -13   6   6        0.56        1.18      7.15 o
 -12   6   6       11.08        7.63      6.85 o
 -11   6   6        0.02        3.90      6.50 o
 -10   6   6        0.43        4.78      7.10 o
  -9   6   6        0.01        0.64      5.45 o
  -8   6   6        7.87        1.55      5.75 o
  -7   6   6       40.56       45.18      5.31 o
  -6   6   6      399.84      370.60      7.50 o
  -5   6   6        9.45       17.10      4.68 o
  -4   6   6       54.81       47.29      4.65 o
  -3   6   6        2.25        1.91      2.95 o
  -2   6   6        0.30        2.08      5.26 o
  -1   6   6        4.78       10.31      5.35 o
   0   6   6       18.03       24.30      5.37 o
   1   6   6        6.29       12.34      5.41 o
   2   6   6       25.80       13.00     10.52 o
   3   6   6       16.86       15.65     11.03 o
   4   6   6        0.00        8.48     10.43 o
   5   6   6        2.71        0.03     10.47 o
   6   6   6        2.72        4.16     10.44 o
 -13   7   6        0.15        0.01     12.20 o
 -12   7   6       24.80       23.27      8.48 o
 -11   7   6       19.63       21.77     11.09 o
 -10   7   6        0.03        0.04      9.91 o
  -9   7   6        0.40        2.16      5.90 o
  -8   7   6        0.31        0.13      6.00 o
  -7   7   6        0.09        1.95      5.05 o
  -6   7   6        5.04        7.82      4.81 o
  -5   7   6       25.11       36.09      4.87 o
  -4   7   6        2.09        2.27      4.44 o
  -3   7   6        0.01        1.59      4.10 o
  -2   7   6        0.45        1.37      5.23 o
  -1   7   6        5.23        8.15     10.30 o
   0   7   6       10.76        8.30     10.81 o
   1   7   6       47.29       57.71     12.07 o
   2   7   6      129.14      147.06     13.90 o
   3   7   6      115.92      111.59     13.38 o
   4   7   6        0.37        0.32     11.20 o
 -12   8   6        1.19       14.90     11.44 o
 -11   8   6        0.01        0.00     10.61 o
 -10   8   6        0.39        0.01     10.16 o
  -9   8   6        0.78        0.05      6.22 o
  -8   8   6        0.53        0.43      5.08 o
  -7   8   6        0.16        1.43      4.95 o
  -6   8   6        0.14        4.62      4.80 o
  -5   8   6        2.58        4.98      4.74 o
  -4   8   6        0.02        3.88     10.18 o
  -3   8   6        0.64        0.03     10.60 o
  -2   8   6        0.26        2.47     10.79 o
  -1   8   6        0.55        0.38     11.10 o
   0   8   6       10.77       16.40     11.59 o
   1   8   6        0.37        1.26     11.74 o
   2   8   6       19.40       30.93     12.37 o
 -11   9   6        3.78        0.24     10.42 o
 -10   9   6        0.00        6.78      9.99 o
  -9   9   6       11.99       16.02      5.64 o
  -8   9   6        0.01        5.42      5.28 o
  -7   9   6        0.09        0.01      6.56 o
  -6   9   6        0.71        0.98     10.54 o
  -5   9   6       23.02       22.47     11.12 o
  -4   9   6       45.13       41.91     11.65 o
  -3   9   6       10.95       12.41     11.24 o
  -2   9   6        0.08        8.09     11.57 o
  -1   9   6        1.02        2.50     11.78 o
  -9  10   6        3.74        0.00     10.61 o
  -8  10   6        1.18        0.01     10.50 o
  -7  10   6        0.03        0.01     10.89 o
  -6  10   6        2.09        0.01     10.97 o
  -5  10   6        4.45        0.74     11.55 o
  -4  10   6       27.03       22.55     12.28 o
  -8  11   6        0.00        0.00     11.60 o
   4 -15   7        1.90        4.88     11.28 o
   5 -15   7        0.00        0.07     10.99 o
   6 -15   7        0.41        0.04     11.08 o
   7 -15   7        0.10        0.02     10.84 o
   0 -14   7       45.67       51.73     12.29 o
   1 -14   7       28.23       29.79     11.38 o
   2 -14   7        2.71        0.01     11.05 o
   3 -14   7        0.55        0.93     10.70 o
   4 -14   7        5.43        2.52     10.70 o
   5 -14   7        1.01        0.16     10.29 o
   6 -14   7        6.39       10.89     10.06 o
   7 -14   7        1.19        0.91      9.76 o
  -3 -13   7        5.39        8.49     11.30 o
  -2 -13   7        0.42        0.81     10.79 o
  -1 -13   7        0.05        5.48     10.43 o
   0 -13   7       11.58        8.95     10.79 o
   1 -13   7       56.73       59.05     11.62 o
   2 -13   7       11.05        0.86     10.19 o
   3 -13   7       16.85       13.14     10.25 o
   4 -13   7        4.21        2.80      9.89 o
   5 -13   7        0.90        2.61      9.93 o
   6 -13   7        1.80        7.65      9.30 o
   7 -13   7        3.35        2.00      9.39 o
   8 -13   7        1.06        0.01     11.13 o
  -5 -12   7        0.00        0.04     10.64 o
  -4 -12   7       36.00       20.49     10.87 o
  -3 -12   7        3.64        0.00     10.01 o
  -2 -12   7        0.01        2.72     10.29 o
  -1 -12   7        0.20        4.13     10.19 o
   0 -12   7        7.73       14.90     10.64 o
   1 -12   7      101.79       97.09     11.89 o
   2 -12   7      161.91      167.27     13.08 o
   3 -12   7        0.37        0.00     10.05 o
   4 -12   7        3.05        0.04      9.76 o
   5 -12   7       22.62       27.37      9.50 o
   6 -12   7        0.47        0.70      8.75 o
   7 -12   7        1.08        6.39      5.79 o
   8 -12   7       10.39        6.67      6.57 o
   9 -12   7        1.11        0.19      6.68 o
  10 -12   7       31.27       30.56      7.69 o
  11 -12   7       52.74       62.12     12.03 o
  -7 -11   7        0.21        0.00     10.51 o
  -6 -11   7        1.05        3.55      7.35 o
  -5 -11   7        5.69        5.44      9.84 o
  -4 -11   7       16.21       18.27     10.03 o
  -3 -11   7        4.29        7.40      9.81 o
  -2 -11   7        1.30        0.01      9.62 o
  -1 -11   7       78.65       79.64     11.46 o
   0 -11   7       11.63        6.86      9.92 o
   1 -11   7       36.46       32.20      5.20 o
   2 -11   7      197.48      183.35     12.70 o
   3 -11   7       11.15        8.60      4.84 o
   4 -11   7        0.24        1.31      4.66 o
   5 -11   7        8.68        6.99      5.18 o
   6 -11   7        0.07        2.82      5.51 o
   7 -11   7       22.78       18.37      4.95 o
   8 -11   7       49.68       50.34      7.15 o
   9 -11   7        3.30        6.50      6.82 o
  10 -11   7       18.32       23.50      7.93 o
  11 -11   7        5.76        3.51     11.16 o
  -8 -10   7       18.05       16.72     10.13 o
  -7 -10   7        3.62        3.00      7.23 o
  -6 -10   7        3.32        4.72      6.80 o
  -5 -10   7       10.56        4.47      9.40 o
  -4 -10   7       15.10        0.66      9.42 o
  -3 -10   7       36.09       32.24      9.96 o
  -2 -10   7      100.09      103.83     11.00 o
  -1 -10   7      589.64      624.00     17.23 o
   0 -10   7      382.11      353.32      8.52 o
   1 -10   7       69.91       61.96      4.94 o
   2 -10   7       35.79       33.28      4.07 o
   3 -10   7      553.50      562.97     25.32 o
   4 -10   7       22.08       19.76      5.16 o
   5 -10   7      209.94      183.33      8.25 o
   6 -10   7        6.58       13.42      5.56 o
   7 -10   7        1.49        3.02      4.75 o
   8 -10   7        1.80        0.26      6.50 o
   9 -10   7        1.65        0.41      5.63 o
  10 -10   7       18.68       24.65      6.33 o
  11 -10   7       28.10       32.74      8.21 o
  -9  -9   7        0.00        0.00      9.00 o
  -8  -9   7       14.98       14.94      7.18 o
  -7  -9   7        0.68        0.44      6.69 o
  -6  -9   7       31.92       26.43      7.01 o
  -5  -9   7        0.41        1.76      6.65 o
  -4  -9   7      103.69       88.84     10.51 o
  -3  -9   7      211.11      206.74     12.60 o
  -2  -9   7        3.58        1.72      3.24 o
  -1  -9   7      957.93      870.05     12.96 o
   0  -9   7     1828.03     1848.91     33.04 o
   1  -9   7      102.88       72.41      7.75 o
   2  -9   7       11.10       13.81      4.83 o
   3  -9   7       42.81       48.67      5.46 o
   4  -9   7        1.86        0.77      4.81 o
   5  -9   7        2.72        4.76      5.02 o
   6  -9   7       47.45       42.68      5.50 o
   7  -9   7       38.06       29.42      6.38 o
   8  -9   7        0.55        1.34      5.51 o
   9  -9   7        2.55        0.63      5.61 o
  10  -9   7        6.80       11.30      6.10 o
  11  -9   7       14.31       22.73      8.30 o
  -9  -8   7        5.37        8.32      6.71 o
  -8  -8   7        4.93        8.02      6.53 o
  -7  -8   7       19.94       17.83      6.54 o
  -6  -8   7        1.89        1.47      6.50 o
  -5  -8   7        0.03        1.50      6.07 o
  -4  -8   7       28.88       33.43      4.21 o
  -3  -8   7        0.54        0.76      3.79 o
  -2  -8   7        6.91        8.02      3.68 o
  -1  -8   7      653.54      625.24     10.24 o
   0  -8   7      196.14      202.17      4.84 o
   1  -8   7       29.50       36.46      3.59 o
   2  -8   7       52.03       58.95      4.84 o
   3  -8   7       22.86       18.79      5.11 o
   4  -8   7      255.87      241.10      9.98 o
   5  -8   7      111.69      120.65      6.30 o
   6  -8   7      472.33      435.25      9.92 o
   7  -8   7        0.21        1.48      5.15 o
   8  -8   7      105.16      107.24      6.26 o
   9  -8   7        1.76        0.48      5.58 o
  10  -8   7        6.61       11.24      7.57 o
  11  -8   7        0.38        0.08      8.02 o
 -10  -7   7        8.24       20.12     11.47 o
  -9  -7   7        6.30        6.14      6.50 o
  -8  -7   7       19.16       18.97      6.51 o
  -7  -7   7      235.99      220.66      6.25 o
  -6  -7   7      363.76      310.69     10.59 o
  -5  -7   7       40.78       35.99      4.12 o
  -4  -7   7        4.25        6.56      3.50 o
  -3  -7   7        4.85        2.96      3.84 o
  -2  -7   7       14.40       19.91      3.25 o
  -1  -7   7      654.51      653.51      7.08 o
   0  -7   7       79.87       91.69      4.04 o
   1  -7   7      674.87      721.78      9.67 o
   2  -7   7       12.51       11.79      4.66 o
   3  -7   7        5.85        5.85      4.47 o
   4  -7   7        0.88        0.14      7.05 o
   5  -7   7      120.87      118.86      6.93 o
   6  -7   7        2.69        0.09      4.93 o
   7  -7   7       97.99       98.80      6.33 o
   8  -7   7        0.36        3.91      5.49 o
   9  -7   7       27.92       33.10      7.84 o
  10  -7   7        0.39        5.06      7.50 o
  11  -7   7       13.37       13.74      8.27 o
 -11  -6   7       11.40       21.64     12.06 o
 -10  -6   7        0.45        1.30      6.68 o
  -9  -6   7        0.87        0.09      4.59 o
  -8  -6   7       60.21       55.39      5.01 o
  -7  -6   7        6.61        2.42      4.29 o
  -6  -6   7      259.93      231.58      7.74 o
  -5  -6   7       25.87       31.32      4.09 o
  -4  -6   7       13.45       16.43      3.79 o
  -3  -6   7        0.09        0.12      3.06 o
  -2  -6   7        8.65       10.96      2.77 o
  -1  -6   7       18.00       13.95      3.25 o
   0  -6   7        0.01        2.51      3.23 o
   1  -6   7        4.73        8.83      4.28 o
   2  -6   7      446.84      441.99      7.67 o
   3  -6   7       16.45       21.54      7.12 o
   4  -6   7       11.73       15.43      5.40 o
   5  -6   7        0.25        0.15      1.38 o
   6  -6   7      173.19      159.16      6.40 o
   7  -6   7     1042.50      984.79     11.75 o
   8  -6   7       72.48       62.26     10.36 o
   9  -6   7       44.44       37.43      8.31 o
  10  -6   7       71.89       72.22      8.40 o
  11  -6   7        3.71        9.82      8.18 o
 -12  -5   7        0.35        3.46     11.44 o
 -11  -5   7        0.07        0.00      7.08 o
 -10  -5   7        3.20        7.72      5.35 o
  -9  -5   7        7.61        5.00      3.98 o
  -8  -5   7       21.65       23.68      4.68 o
  -7  -5   7      191.57      199.26      8.45 o
  -6  -5   7       24.76       23.71      4.17 o
  -5  -5   7      172.77      177.67      5.33 o
  -4  -5   7      177.45      184.21      4.98 o
  -3  -5   7        5.15        5.46      3.09 o
  -2  -5   7        5.36        5.71      2.81 o
  -1  -5   7       10.44        7.44      2.71 o
   0  -5   7      114.12      105.47      3.94 o
   1  -5   7      661.56      700.63      6.77 o
   2  -5   7       81.21      100.41      6.65 o
   3  -5   7      100.42      118.08      8.01 o
   4  -5   7        2.42        1.41      4.36 o
   5  -5   7        0.02        6.79      4.82 o
   6  -5   7       30.09       33.30      6.30 o
   7  -5   7      239.51      259.53     22.35 o
   8  -5   7      299.13      313.13     10.01 o
   9  -5   7       43.39       48.00      7.75 o
  10  -5   7        1.16        2.09      7.45 o
  11  -5   7        0.05        6.76      8.01 o
 -13  -4   7       15.42       15.58     12.15 o
 -12  -4   7       13.55       17.01     11.06 o
 -11  -4   7        1.03        0.76      7.10 o
 -10  -4   7       19.48       20.90      7.06 o
  -9  -4   7       29.42       32.64      5.47 o
  -8  -4   7       26.00       25.40      4.13 o
  -7  -4   7        5.32        4.95      4.21 o
  -6  -4   7       47.29       48.80      4.42 o
  -5  -4   7      105.56      134.79      4.82 o
  -4  -4   7      104.41      116.97      4.13 o
  -3  -4   7        6.77        8.43      3.27 o
  -2  -4   7        6.94        5.10      2.95 o
  -1  -4   7        5.88        1.00      2.72 o
   0  -4   7      364.26      372.18      6.94 o
   1  -4   7      470.04      544.21     12.11 o
   2  -4   7       96.78      158.85      8.08 o
   3  -4   7      436.84      429.63      6.78 o
   4  -4   7        1.31        0.78      3.67 o
   5  -4   7      470.22      544.61     12.52 o
   6  -4   7       12.53       27.78      7.76 o
   7  -4   7       34.50       28.27      7.16 o
   8  -4   7       24.40       16.28      7.33 o
   9  -4   7       54.91       54.51      7.83 o
  10  -4   7        2.17        7.51      7.36 o
  11  -4   7        2.96        7.90      8.14 o
 -13  -3   7        0.60        0.00     12.03 o
 -12  -3   7        1.64        2.01     11.36 o
 -11  -3   7        0.95        3.88     10.56 o
 -10  -3   7       12.39        9.78     10.23 o
  -9  -3   7       45.05       39.60     15.61 o
  -8  -3   7        1.81        2.50      4.84 o
  -7  -3   7        0.78        5.08      5.23 o
  -6  -3   7      287.00      322.46      7.87 o
  -5  -3   7       17.78       15.89      5.02 o
  -4  -3   7      476.71      519.71      8.65 o
  -3  -3   7      360.56      396.08     16.33 o
  -2  -3   7      177.18      145.10      4.45 o
  -1  -3   7      113.27      110.34      7.06 o
   0  -3   7      540.57      537.96     12.69 o
   1  -3   7      111.72      111.31      8.13 o
   2  -3   7       66.44       71.37      3.84 o
   3  -3   7        3.75        3.31      3.59 o
   4  -3   7      319.55      328.17      8.50 o
   5  -3   7       55.08       63.75      6.74 o
   6  -3   7       23.39       21.98      6.67 o
   7  -3   7        9.30       12.53      6.72 o
   8  -3   7        0.58        1.15      6.88 o
   9  -3   7       24.13       15.69      7.06 o
  10  -3   7       20.58       18.37      7.70 o
  11  -3   7        0.23        0.01     10.91 o
 -13  -2   7       11.85       23.44     12.33 o
 -12  -2   7       24.73       38.93     11.94 o
 -11  -2   7       19.42       21.68     11.67 o
 -10  -2   7      365.93      366.26     15.78 o
  -9  -2   7        0.15        0.20     10.37 o
  -8  -2   7        2.05        0.04      6.20 o
  -7  -2   7        7.22        7.36      8.02 o
  -6  -2   7      200.93      196.91     10.42 o
  -5  -2   7      152.68      142.27      9.44 o
  -4  -2   7       38.99       38.81      7.48 o
  -3  -2   7      212.31      183.23      7.91 o
  -2  -2   7       71.97       79.20      4.08 o
  -1  -2   7       24.20       21.39      2.95 o
   0  -2   7        3.70        4.61      4.58 o
   1  -2   7        9.91       11.28      1.28 o
   2  -2   7       40.27       44.18      7.32 o
   3  -2   7        7.07        8.81      5.11 o
   4  -2   7       51.83       66.40      6.00 o
   5  -2   7       10.48        9.64      4.92 o
   6  -2   7      516.99      487.66     11.37 o
   7  -2   7       12.54        3.80      6.49 o
   8  -2   7        2.67        1.76      6.64 o
   9  -2   7        5.37        6.73      7.18 o
  10  -2   7        2.97        8.42      7.65 o
  11  -2   7       12.46       11.73     11.39 o
 -13  -1   7        0.08        5.15     12.16 o
 -12  -1   7       63.18       71.64     13.49 o
 -11  -1   7      524.47      560.81     18.92 o
 -10  -1   7      233.34      259.78     14.74 o
  -9  -1   7      175.77      161.12     12.72 o
  -8  -1   7       20.45       13.53      6.52 o
  -7  -1   7        1.03        2.30      8.38 o
  -6  -1   7        1.39        7.62      7.90 o
  -5  -1   7       42.57       44.73      8.38 o
  -4  -1   7      184.18      162.07      7.10 o
  -3  -1   7       25.46       21.00      4.64 o
  -2  -1   7      471.14      519.99      6.05 o
  -1  -1   7        3.27        1.45      6.47 o
   0  -1   7      126.36      123.41      8.55 o
   1  -1   7      115.38      115.00      7.85 o
   2  -1   7      298.17      300.42     11.17 o
   3  -1   7       47.05       42.72      5.01 o
   4  -1   7       25.39       19.74      2.72 o
   5  -1   7      109.78      124.16      3.93 o
   6  -1   7       70.57       73.14     10.95 o
   7  -1   7        1.18        2.93      6.56 o
   8  -1   7        9.18        8.01      6.94 o
   9  -1   7        2.90        6.61      7.06 o
  10  -1   7        0.11        0.22      7.72 o
 -13   0   7        4.68        6.26     12.71 o
 -12   0   7        0.15        1.61     12.38 o
 -11   0   7      112.54      118.37     13.48 o
 -10   0   7       33.31       41.62     11.89 o
  -9   0   7        2.32        0.05      9.85 o
  -8   0   7        4.78        5.16      6.52 o
  -7   0   7      263.14      262.62     12.01 o
  -6   0   7       69.90       67.34      9.15 o
  -5   0   7      172.51      190.17     10.95 o
  -4   0   7      149.39      160.12      5.03 o
  -3   0   7       11.20       12.32      2.94 o
  -2   0   7      264.75      255.06      6.80 o
  -1   0   7       96.91       74.55      8.44 o
   0   0   7       63.95       65.12      7.42 o
   1   0   7       43.95       47.94      7.69 o
   2   0   7       20.13       23.46      7.06 o
   3   0   7      274.32      274.95      7.41 o
   4   0   7        7.02        1.77      5.07 o
   5   0   7        6.21        8.92      3.11 o
   6   0   7        5.46        8.99      6.07 o
   7   0   7       81.98       72.18     11.36 o
   8   0   7       15.43       13.39      6.80 o
   9   0   7        1.28        1.66      7.16 o
  10   0   7        0.29        4.06      7.77 o
 -13   1   7        0.96        3.22     13.14 o
 -12   1   7        0.45        4.88     12.08 o
 -11   1   7        0.90        6.25     11.48 o
 -10   1   7        3.21        0.03     10.38 o
  -9   1   7        1.07       10.09      9.87 o
  -8   1   7       24.29       25.91      6.92 o
  -7   1   7       74.68       64.35      9.66 o
  -6   1   7        8.68        6.66      8.66 o
  -5   1   7        1.01        1.40      8.04 o
  -4   1   7       60.32       47.21      3.95 o
  -3   1   7      467.70      465.51      8.77 o
  -2   1   7      110.60       89.29      5.57 o
  -1   1   7       14.65       10.89      3.34 o
   0   1   7      139.37      156.56      5.67 o
   1   1   7        4.11        6.20      6.98 o
   2   1   7        0.51        0.02      6.92 o
   3   1   7       13.68       10.97      4.75 o
   4   1   7        2.60        0.57      4.86 o
   5   1   7       47.62       45.48      4.64 o
   6   1   7        1.16        0.51      5.94 o
   7   1   7       12.81       10.78      4.85 o
   8   1   7        2.48        2.75      6.61 o
   9   1   7        0.56        1.10      7.18 o
 -14   2   7        0.68        3.83     11.86 o
 -13   2   7       89.79      111.98      9.79 o
 -12   2   7        2.40       17.35     12.14 o
 -11   2   7        1.02        6.12     10.96 o
 -10   2   7        4.65        4.04     10.66 o
  -9   2   7        5.48        4.64      6.89 o
  -8   2   7       51.53       56.15     10.02 o
  -7   2   7        2.30       12.69      9.02 o
  -6   2   7       21.56       13.08      8.69 o
  -5   2   7       14.12       29.47      8.24 o
  -4   2   7        0.00        0.53      4.98 o
  -3   2   7        7.88       12.96      5.04 o
  -2   2   7       27.99       29.81      3.06 o
  -1   2   7       53.38       57.12      3.97 o
   0   2   7       61.97       68.30      4.21 o
   1   2   7      381.13      400.00     11.89 o
   2   2   7      147.29      155.93      9.60 o
   3   2   7        0.83        1.43      4.14 o
   4   2   7        1.89        3.44      3.98 o
   5   2   7       46.78       43.35      4.94 o
   6   2   7      252.39      256.86     17.06 o
   7   2   7        0.73        4.56      5.01 o
   8   2   7        0.95        0.01     10.82 o
   9   2   7       10.44       25.77     12.04 o
 -14   3   7       17.35       23.75     11.82 o
 -13   3   7        0.96       10.18      8.15 o
 -12   3   7        0.64        5.55      7.63 o
 -11   3   7        6.98        7.02     11.10 o
 -10   3   7        4.57        0.01     10.54 o
  -9   3   7        0.07        0.04      9.38 o
  -8   3   7        4.60        6.33      9.06 o
  -7   3   7        2.29        0.23      8.98 o
  -6   3   7      136.66      131.60     11.38 o
  -5   3   7       80.57       86.05      9.55 o
  -4   3   7        3.49        6.98      5.02 o
  -3   3   7        2.20        4.58      4.80 o
  -2   3   7       47.20       43.88      2.81 o
  -1   3   7        0.04        0.25      1.72 o
   1   3   7      232.99      262.31     10.71 o
   2   3   7        0.60        3.40      6.99 o
   3   3   7        7.11        2.27      6.66 o
   4   3   7       11.97       12.91      4.71 o
   5   3   7        1.41        5.48      6.20 o
   6   3   7        0.99        7.99      7.76 o
   7   3   7        9.78        7.50      6.45 o
 -14   4   7        0.04        2.97     11.05 o
 -13   4   7        1.70        4.69      7.84 o
 -12   4   7        0.61        9.54      7.21 o
 -11   4   7        0.26        3.97      6.59 o
 -10   4   7        2.16        4.74      5.29 o
  -9   4   7        0.00        0.08      9.30 o
  -8   4   7        0.66        0.28      9.30 o
  -7   4   7      107.76       87.85     11.22 o
  -6   4   7      974.92      908.74     18.57 o
  -5   4   7       73.68       63.54     10.04 o
  -4   4   7       25.10       35.45      4.89 o
  -3   4   7       25.61       25.69      3.39 o
  -2   4   7       25.74       17.70      3.14 o
  -1   4   7       42.68       49.25      3.11 o
   0   4   7      115.44      114.36      8.68 o
   1   4   7        0.18        1.09      6.47 o
   2   4   7        0.00        0.00      5.38 o
   3   4   7        5.72        8.17      4.62 o
   4   4   7        3.58        1.06      4.66 o
   5   4   7        0.56        1.37      6.26 o
   6   4   7        1.85        0.09      9.51 o
 -14   5   7        0.01        0.03     10.13 o
 -13   5   7        5.27       10.27      7.71 o
 -12   5   7       10.66        7.69      6.07 o
 -11   5   7       62.78       61.61      7.20 o
 -10   5   7        0.68        2.86      5.77 o
  -9   5   7        0.32        1.94      5.42 o
  -8   5   7        0.80        3.54      4.89 o
  -7   5   7       43.70       54.78     10.34 o
  -6   5   7      568.00      595.13     16.35 o
  -5   5   7     1282.28     1205.10     12.96 o
  -4   5   7       29.54       35.51      3.83 o
  -3   5   7        0.00        0.49      3.30 o
  -2   5   7       49.30       53.04      4.97 o
  -1   5   7        0.16        0.39      4.08 o
   0   5   7        2.30        2.98      5.49 o
   1   5   7       13.36       16.23      5.77 o
   2   5   7        0.28        0.68      5.65 o
   3   5   7        0.74        0.01     10.38 o
   4   5   7        2.17        5.36      9.97 o
   5   5   7        0.21        4.71     10.82 o
   6   5   7        0.38        0.01      9.96 o
 -12   6   7        3.87        9.88     11.23 o
 -11   6   7        0.02        2.58     10.45 o
 -10   6   7        0.88        2.02     10.28 o
  -9   6   7        0.01        1.31      6.23 o
  -8   6   7        3.35        5.17      6.36 o
  -7   6   7       11.20        8.88      6.66 o
  -6   6   7        0.93        7.21      4.74 o
  -5   6   7        3.06        2.69      4.33 o
  -4   6   7        0.00        0.90      4.19 o
  -3   6   7        0.06        0.38      5.67 o
  -2   6   7       62.00       68.04      6.54 o
  -1   6   7        3.39        3.98      5.40 o
   0   6   7        4.07        3.40      5.55 o
   1   6   7       12.41        6.54     10.99 o
   2   6   7        0.38        0.00     11.29 o
   3   6   7        7.07       13.16     11.69 o
   4   6   7        9.39       15.37     11.43 o
   5   6   7        0.13        0.00     11.19 o
 -12   7   7        4.89        1.25     11.25 o
 -11   7   7       30.86       26.90     11.47 o
 -10   7   7        0.09        0.03     10.33 o
  -9   7   7       19.48       21.05      6.90 o
  -8   7   7        0.00        2.37      6.61 o
  -7   7   7        8.91       10.76      6.62 o
  -6   7   7        0.22        3.69      4.72 o
  -5   7   7       19.88       14.25      6.24 o
  -4   7   7        2.60        0.07      5.95 o
  -3   7   7        0.54        2.32      5.86 o
  -2   7   7        6.40       23.25     11.24 o
  -1   7   7        4.52        8.80     10.94 o
   0   7   7        2.71        0.01     11.33 o
   1   7   7       10.72       15.31     12.07 o
   2   7   7       22.60       19.55     12.36 o
 -11   8   7        0.01        3.13     10.55 o
 -10   8   7        3.31        2.75     10.52 o
  -9   8   7       19.22       14.96      6.96 o
  -8   8   7        6.30       13.84      8.61 o
  -7   8   7        0.84        3.68      6.41 o
  -6   8   7        1.19        3.19      6.10 o
  -5   8   7        1.95        0.62      6.10 o
  -4   8   7        1.12        1.25     10.67 o
  -3   8   7       13.53       20.14     11.63 o
  -2   8   7        2.55        0.36     11.36 o
  -1   8   7        3.79        0.03     11.43 o
   0   8   7       14.53       16.23     12.35 o
 -11   9   7        0.00       10.26     10.72 o
 -10   9   7        0.71        5.53     10.34 o
  -9   9   7        0.59        3.56      6.94 o
  -8   9   7       13.00       15.98     11.14 o
  -7   9   7        0.25        1.82     11.45 o
  -6   9   7        0.07        5.13     11.28 o
  -5   9   7        5.20        0.58     11.30 o
  -4   9   7        0.33        4.44     11.78 o
  -3   9   7        4.94        9.37     11.98 o
  -9  10   7        3.40        0.00     11.49 o
  -8  10   7        0.33        3.06     11.20 o
  -7  10   7        0.81        0.02     12.01 o
   4 -15   8       33.82       37.29     12.40 o
   5 -15   8       15.91       27.85     11.40 o
   6 -15   8        2.74        0.89     11.31 o
   0 -14   8        0.09        3.69     11.58 o
   1 -14   8       18.52       22.69     11.66 o
   2 -14   8        3.41        0.01     10.86 o
   3 -14   8       16.85       10.88     11.06 o
   4 -14   8        4.09        6.57     10.92 o
   5 -14   8        0.96        0.54     10.05 o
   6 -14   8        1.61        0.08      9.74 o
   7 -14   8        2.98       11.17     10.35 o
  -3 -13   8        3.67       10.84     11.66 o
  -2 -13   8       34.85       36.10     11.59 o
  -1 -13   8       26.20       43.92     11.38 o
   0 -13   8        6.96        3.23     10.42 o
   1 -13   8        0.09        0.02     10.28 o
   2 -13   8        0.48        0.00     10.41 o
   3 -13   8        0.32        3.27      9.72 o
   4 -13   8        5.01       10.38      9.60 o
   5 -13   8       12.41       11.68      9.28 o
   6 -13   8        0.13        0.15      9.28 o
   7 -13   8        8.85       10.51      9.54 o
   8 -13   8        0.05        0.00     11.26 o
  -5 -12   8        3.83        4.60     10.74 o
  -4 -12   8        0.37        0.00     10.63 o
  -3 -12   8       56.94       59.01     11.35 o
  -2 -12   8       22.29       24.38     10.77 o
  -1 -12   8       34.17       39.75     10.75 o
   0 -12   8       65.09       58.18     11.30 o
   1 -12   8        6.69       10.37     10.40 o
   2 -12   8       24.99       25.06     10.29 o
   3 -12   8        3.47        0.03      9.33 o
   4 -12   8       13.22        2.94      9.46 o
   5 -12   8       14.29       18.45      9.69 o
   6 -12   8        0.30        1.61      8.89 o
   7 -12   8       15.57       12.34      5.86 o
   8 -12   8        0.91        4.79      6.87 o
   9 -12   8        3.50        3.58      6.89 o
  10 -12   8        3.68        0.00      9.79 o
  -7 -11   8        0.49        0.11     10.73 o
  -6 -11   8        1.14        0.00      7.17 o
  -5 -11   8        0.14        5.07      7.14 o
  -4 -11   8        1.19        2.41     10.01 o
  -3 -11   8        5.90       15.01      9.71 o
  -2 -11   8        0.00        0.03      9.78 o
  -1 -11   8       23.33       23.99     10.07 o
   0 -11   8       56.73       47.88      6.89 o
   1 -11   8        0.08        2.43      4.99 o
   2 -11   8       52.54       44.93      5.68 o
   3 -11   8      100.97       88.46      6.01 o
   4 -11   8        2.21        0.78      5.07 o
   5 -11   8      165.04      142.32      6.97 o
   6 -11   8      460.87      392.11      9.40 o
   7 -11   8       17.97       18.37      5.15 o
   8 -11   8        0.70        0.46      6.63 o
   9 -11   8        2.53        5.30      7.13 o
  10 -11   8        2.23        7.01      7.68 o
  -8 -10   8        0.27        2.37     10.24 o
  -7 -10   8        7.95       14.52      7.14 o
  -6 -10   8        5.57        7.20      7.12 o
  -5 -10   8        0.20        3.37      6.89 o
  -4 -10   8       10.22        2.31      9.44 o
  -3 -10   8       23.82       16.30      9.74 o
  -2 -10   8       96.12       82.27     11.09 o
  -1 -10   8       12.92       13.24      5.56 o
   0 -10   8        7.73       10.54      3.65 o
   1 -10   8      940.29      984.31     44.06 o
   2 -10   8       12.95        9.98      4.16 o
   3 -10   8        2.83        2.71      4.92 o
   4 -10   8       42.97       38.40      5.85 o
   5 -10   8       27.30       28.28      5.87 o
   6 -10   8       42.27       47.04      6.27 o
   7 -10   8      107.80       77.10      7.42 o
   8 -10   8        0.01        0.16      6.80 o
   9 -10   8        0.12        2.65      7.08 o
  10 -10   8        0.21        5.63      6.32 o
  -9  -9   8       15.11       18.76      9.59 o
  -8  -9   8        7.42       17.96      7.27 o
  -7  -9   8       77.08       90.79      8.10 o
  -6  -9   8      135.27      101.13      8.20 o
  -5  -9   8        3.30        7.04      6.56 o
  -4  -9   8        2.88        1.94      6.14 o
  -3  -9   8        4.69        7.51      4.03 o
  -2  -9   8      268.53      263.60      8.84 o
  -1  -9   8     1091.34     1086.80     20.35 o
   0  -9   8     3533.82     3486.87     18.87 o
   1  -9   8      283.18      237.99      8.35 o
   2  -9   8      227.94      250.13      7.84 o
   3  -9   8       53.79       49.54      5.38 o
   4  -9   8        0.00        0.34      5.05 o
   5  -9   8        2.32        1.45      5.05 o
   6  -9   8        3.00        4.70      6.04 o
   7  -9   8        0.04        0.47      6.12 o
   8  -9   8       11.06        8.93      6.53 o
   9  -9   8       16.32       21.74      5.92 o
  10  -9   8        3.46        7.93      7.90 o
  -9  -8   8        2.12        2.56      6.81 o
  -8  -8   8        1.17        3.08      6.66 o
  -7  -8   8      346.09      321.64     10.35 o
  -6  -8   8      209.50      218.53      8.79 o
  -5  -8   8      291.23      224.51      8.55 o
  -4  -8   8      114.65       99.73      4.58 o
  -3  -8   8        3.18        1.52      3.87 o
  -2  -8   8       73.72       65.21      4.64 o
  -1  -8   8     2133.14     1970.76     14.59 o
   0  -8   8      154.32      162.62      5.30 o
   1  -8   8       20.17       19.78      4.69 o
   2  -8   8        0.01        1.60      4.75 o
   3  -8   8        0.01        0.84      4.93 o
   4  -8   8       14.74        8.27      7.08 o
   5  -8   8       33.07       26.62      8.25 o
   6  -8   8      158.44      138.58      9.11 o
   7  -8   8        0.20        5.83      6.10 o
   8  -8   8       99.02      113.27      6.73 o
   9  -8   8       98.17       97.38      8.60 o
  10  -8   8       14.81       19.08      7.95 o
 -10  -7   8        5.41       13.24     11.00 o
  -9  -7   8        0.02        1.63      6.28 o
  -8  -7   8        2.12        4.25      6.13 o
  -7  -7   8        5.52        5.55      4.62 o
  -6  -7   8        0.03        2.01      4.26 o
  -5  -7   8      235.47      200.31      5.70 o
  -4  -7   8       41.03       47.56      4.33 o
  -3  -7   8        8.28       10.68      3.39 o
  -2  -7   8        0.02        0.69      3.20 o
  -1  -7   8       41.43       45.15      4.13 o
   0  -7   8        7.70        3.57      3.73 o
   1  -7   8      379.16      391.97      7.95 o
   2  -7   8      170.28      226.75      7.24 o
   3  -7   8      185.85      178.54      8.68 o
   4  -7   8      108.17       97.29      6.64 o
   5  -7   8        0.93        0.03      5.83 o
   6  -7   8       11.86       11.66      5.97 o
   7  -7   8      167.62      159.86      6.43 o
   8  -7   8       46.83       50.72      7.67 o
   9  -7   8        8.78       14.77      7.46 o
  10  -7   8       12.85       21.04      8.16 o
 -11  -6   8        5.66       17.31     11.52 o
 -10  -6   8        2.99        6.93      6.44 o
  -9  -6   8        1.80        3.96      4.73 o
  -8  -6   8        5.05        6.39      4.52 o
  -7  -6   8       84.44       75.13      5.22 o
  -6  -6   8      100.83       94.98      5.49 o
  -5  -6   8        1.93        1.42      3.97 o
  -4  -6   8       18.98       19.08      3.84 o
  -3  -6   8        0.69        0.68      3.30 o
  -2  -6   8      108.94      109.69      4.09 o
  -1  -6   8       10.34       10.03      3.11 o
   0  -6   8      187.92      191.37      5.15 o
   1  -6   8       93.48       94.13      4.08 o
   2  -6   8      102.83      117.74      3.07 o
   3  -6   8        1.82        3.90      7.08 o
   4  -6   8      293.38      299.25      7.52 o
   5  -6   8        3.36        0.01      5.94 o
   6  -6   8        0.00        1.70      5.13 o
   7  -6   8        0.01        1.28      6.90 o
   8  -6   8        0.87        0.44      7.02 o
   9  -6   8        5.55        8.79      7.38 o
  10  -6   8       17.08       19.56      8.12 o
 -11  -5   8        0.00        2.85      6.69 o
 -10  -5   8       15.11       16.36      6.73 o
  -9  -5   8       21.30       15.15      7.13 o
  -8  -5   8        2.21        1.07      4.67 o
  -7  -5   8       75.50       73.43      5.06 o
  -6  -5   8       15.92       13.71      4.24 o
  -5  -5   8        1.58        2.38      4.05 o
  -4  -5   8      619.27      661.63      6.91 o
  -3  -5   8       93.29       90.53      4.01 o
  -2  -5   8        0.70        0.98      3.23 o
  -1  -5   8        3.22        3.81      3.05 o
   0  -5   8        2.74        4.31      2.93 o
   1  -5   8       48.99       50.36      2.59 o
   2  -5   8      100.70      103.85      8.87 o
   3  -5   8      350.01      332.88     12.09 o
   4  -5   8        1.50        0.54      4.72 o
   5  -5   8      441.53      419.65      9.21 o
   6  -5   8      436.66      459.71     11.87 o
   7  -5   8        5.53        0.37      7.02 o
   8  -5   8        8.36        6.80      6.96 o
   9  -5   8       61.51       83.71      8.48 o
  10  -5   8      149.04      183.13     10.32 o
 -13  -4   8        2.66        8.39      8.54 o
 -12  -4   8        0.46        1.44      7.40 o
 -11  -4   8        0.37        1.27      7.14 o
 -10  -4   8       18.58       13.38      6.75 o
  -9  -4   8       27.55       21.94      6.44 o
  -8  -4   8       10.67        9.11      6.01 o
  -7  -4   8       24.28       14.22      5.53 o
  -6  -4   8      165.99      156.95      6.76 o
  -5  -4   8       25.34       30.58      5.15 o
  -4  -4   8        1.93        5.05      3.74 o
  -3  -4   8      153.44      145.77      4.89 o
  -2  -4   8      209.36      214.73      4.84 o
  -1  -4   8        1.66        0.53      4.48 o
   0  -4   8       12.77       19.29      6.53 o
   1  -4   8       56.04       54.25      7.51 o
   2  -4   8      185.19      180.28      9.52 o
   3  -4   8       33.12       44.59      4.56 o
   4  -4   8      374.87      373.60      7.67 o
   5  -4   8      154.21      149.19      7.00 o
   6  -4   8      157.66      175.94      9.35 o
   7  -4   8        6.21        8.36      7.13 o
   8  -4   8        1.17        5.63      7.16 o
   9  -4   8        5.06        9.53      7.33 o
  10  -4   8        0.54        3.86      8.01 o
 -13  -3   8        0.01        3.32      8.16 o
 -12  -3   8        3.35        1.77      7.54 o
 -11  -3   8       23.68       31.37      8.75 o
 -10  -3   8       61.64       70.37      7.84 o
  -9  -3   8       15.15       16.67      8.50 o
  -8  -3   8       11.56        8.02      8.41 o
  -7  -3   8       29.38       32.41      8.23 o
  -6  -3   8        5.34        7.79      7.55 o
  -5  -3   8       29.08       18.71      7.55 o
  -4  -3   8       18.41       17.48      5.07 o
  -3  -3   8      206.68      230.02      9.42 o
  -2  -3   8      102.88      108.01      8.01 o
  -1  -3   8      445.90      427.75      6.38 o
   0  -3   8      193.67      225.09     10.15 o
   1  -3   8       82.41       96.82      8.61 o
   2  -3   8       23.22       21.92      5.00 o
   3  -3   8        0.06        0.75      7.95 o
   4  -3   8     3665.01     3811.96     25.20 o
   5  -3   8     1431.87     1480.43     13.21 o
   6  -3   8        2.23        4.80      6.47 o
   7  -3   8        5.63        0.44      6.76 o
   8  -3   8       14.92        4.86      6.96 o
   9  -3   8        0.00        3.68      7.27 o
  10  -3   8        5.10        3.15      7.91 o
 -13  -2   8        0.51        2.53     12.46 o
 -12  -2   8        7.01        2.18     11.72 o
 -11  -2   8       57.31       58.85      8.32 o
 -10  -2   8        7.45        6.51      7.42 o
  -9  -2   8        0.32        0.02      8.91 o
  -8  -2   8        0.07        2.32      8.37 o
  -7  -2   8       81.37       99.26     10.11 o
  -6  -2   8        2.96        6.74      8.35 o
  -5  -2   8       21.31       21.16      5.77 o
  -4  -2   8       62.06       73.49      5.51 o
  -3  -2   8        5.15        2.16      4.96 o
  -2  -2   8       22.56       25.23      5.15 o
  -1  -2   8     3976.36     4387.19     28.21 o
   0  -2   8      251.08      260.22      7.59 o
   1  -2   8      111.78      113.25      2.92 o
   3  -2   8      119.58      127.52     10.27 o
   4  -2   8       92.75       89.42      6.59 o
   5  -2   8       16.10       12.60      5.12 o
   6  -2   8        7.14        5.07      6.37 o
   7  -2   8        3.67        0.65      6.68 o
   8  -2   8       32.81       37.52      7.48 o
   9  -2   8        0.19        1.76      7.23 o
  10  -2   8        4.34        0.88      8.07 o
 -13  -1   8        0.01        8.96     12.74 o
 -12  -1   8        2.14       14.13     11.96 o
 -11  -1   8       11.70       26.36     12.87 o
 -10  -1   8       14.01       17.42      9.71 o
  -9  -1   8       52.55       56.04     10.11 o
  -8  -1   8      229.48      215.91     12.33 o
  -7  -1   8      116.43       90.23     10.33 o
  -6  -1   8        8.66        1.53      8.41 o
  -5  -1   8       36.12       44.20      6.35 o
  -4  -1   8       13.98       12.87      5.63 o
  -3  -1   8        4.86        1.60      5.24 o
  -2  -1   8       17.46       10.87      5.21 o
  -1  -1   8     2594.33     2691.97     26.24 o
   0  -1   8      161.25      144.08      9.25 o
   1  -1   8        4.18        0.95      7.15 o
   2  -1   8      172.11      168.98     10.07 o
   3  -1   8        6.51        9.23      8.06 o
   4  -1   8       26.84       29.07      2.73 o
   5  -1   8      383.73      361.01      8.25 o
   6  -1   8       12.65       13.99      6.30 o
   7  -1   8       28.93       25.83      6.73 o
   8  -1   8        3.48        1.12      7.00 o
   9  -1   8        2.55       10.17      7.42 o
  10  -1   8        0.23        0.03     11.27 o
 -13   0   8      160.94      184.38     15.92 o
 -12   0   8       73.24       74.92     13.73 o
 -11   0   8        7.41       17.82      8.00 o
 -10   0   8       10.82       14.57      7.75 o
  -9   0   8       21.39       23.44      9.61 o
  -8   0   8        0.76        1.62      9.62 o
  -7   0   8      673.82      712.92     17.67 o
  -6   0   8      216.81      227.62     11.71 o
  -5   0   8      100.59       86.69     11.13 o
  -4   0   8       40.20       43.02      3.49 o
  -3   0   8        6.42        2.14      2.83 o
  -2   0   8      166.74      170.50      6.95 o
  -1   0   8       12.55       19.00      7.86 o
   0   0   8       47.84       58.54      8.46 o
   1   0   8       22.23       25.25      7.66 o
   2   0   8       12.80       14.02      7.72 o
   3   0   8        1.53        0.03      7.62 o
   4   0   8        6.78        6.38      5.05 o
   5   0   8       62.86       58.84      5.28 o
   6   0   8        3.44        1.57      6.25 o
   7   0   8        0.73        0.20      6.37 o
   8   0   8        2.00        1.11      7.03 o
   9   0   8        0.08        1.29      7.42 o
  10   0   8        2.29        0.05     11.09 o
 -13   1   8        6.98       11.27     12.97 o
 -12   1   8      136.70      122.94     15.08 o
 -11   1   8        2.32        9.25      7.82 o
 -10   1   8        7.80        6.08      9.72 o
  -9   1   8        1.62        0.07      9.47 o
  -8   1   8       71.21       57.68     10.58 o
  -7   1   8       13.31        6.75      9.18 o
  -6   1   8        1.03        0.03      8.81 o
  -5   1   8        0.03        1.76      5.50 o
  -4   1   8       82.02       86.84      5.87 o
  -3   1   8        2.40        2.45      5.31 o
  -2   1   8       21.51       18.16      5.20 o
  -1   1   8       63.04       49.10      8.26 o
   0   1   8       24.38       34.07      8.18 o
   1   1   8       11.12       21.58      7.84 o
   2   1   8        8.00        8.65      7.66 o
   3   1   8        7.54        6.05      7.67 o
   4   1   8       11.26       13.78      5.32 o
   5   1   8       21.74       22.89      4.91 o
   6   1   8       15.61       15.85      6.40 o
   7   1   8       73.01       63.06      5.94 o
   8   1   8        5.44        0.13     11.11 o
   9   1   8        3.86        0.02     11.77 o
 -14   2   8        8.21       22.19     12.11 o
 -13   2   8        0.80        6.87     13.05 o
 -12   2   8      150.93      180.86     10.46 o
 -11   2   8        9.86       19.16      8.07 o
 -10   2   8        0.10        0.04     10.22 o
  -9   2   8        5.02        5.28      9.61 o
  -8   2   8        0.10        3.83      9.40 o
  -7   2   8       23.69       18.95      9.61 o
  -6   2   8      143.11      148.20     11.70 o
  -5   2   8        0.89        1.91      5.40 o
  -4   2   8       28.80       22.28      5.16 o
  -3   2   8        3.38        1.98      5.20 o
  -2   2   8        7.83        6.30      3.05 o
  -1   2   8       19.11       29.19      7.83 o
   0   2   8       12.50       20.56      8.13 o
   1   2   8       61.73       54.66      8.30 o
   2   2   8       64.50       70.03      8.72 o
   3   2   8        0.54        4.22      7.34 o
   4   2   8        0.30        0.45      5.88 o
   5   2   8        1.46        2.77      5.04 o
   6   2   8        0.40        7.08      6.69 o
   7   2   8        2.51        3.78     10.63 o
   8   2   8        1.85        5.12     11.46 o
 -14   3   8        9.46       26.77     11.74 o
 -13   3   8       11.08        8.59      6.88 o
 -12   3   8        0.45        3.75      8.18 o
 -11   3   8        0.33        0.10     10.97 o
 -10   3   8        0.09        2.09     10.29 o
  -9   3   8       18.83       19.67     10.47 o
  -8   3   8        2.63        2.92      9.38 o
  -7   3   8       11.03       11.72      9.32 o
  -6   3   8       34.73       23.25      9.72 o
  -5   3   8      458.64      452.32      9.71 o
  -4   3   8      179.73      177.90      7.14 o
  -3   3   8       16.79       13.73      5.25 o
  -2   3   8        3.71        0.66      4.93 o
  -1   3   8        3.79        1.79      7.76 o
   0   3   8      117.11      117.05      9.47 o
   1   3   8       65.24       51.73      8.65 o
   2   3   8       34.40       37.88      7.96 o
   3   3   8       35.81       33.36      7.86 o
   4   3   8       48.49       61.46      5.72 o
   5   3   8       43.07       37.81      7.01 o
   6   3   8        0.26        2.64      6.77 o
 -14   4   8        0.00       13.01     11.08 o
 -13   4   8        0.11       12.80     10.05 o
 -12   4   8        0.44       11.13      7.11 o
 -11   4   8        2.06        0.57      6.76 o
 -10   4   8        4.73        6.09     10.40 o
  -9   4   8        9.90       11.79     10.14 o
  -8   4   8       16.57       11.68      9.53 o
  -7   4   8        0.25        1.24      9.16 o
  -6   4   8        1.53        6.18      9.17 o
  -5   4   8      167.78      140.93     11.01 o
  -4   4   8      149.95      140.66      7.32 o
  -3   4   8        2.04        0.00      4.82 o
  -2   4   8        0.01        0.01      5.07 o
  -1   4   8       19.19       24.66      5.12 o
   0   4   8        0.79        2.44      7.13 o
   1   4   8        4.91        5.74      7.06 o
   2   4   8        0.01        2.89      6.06 o
   3   4   8       36.95       50.72      6.54 o
   4   4   8        0.16        4.46      5.12 o
   5   4   8        3.45        2.95     10.60 o
   6   4   8        0.40        4.44     10.55 o
 -12   5   8        0.89        9.78     11.10 o
 -11   5   8       23.53       25.25     11.64 o
 -10   5   8        3.98       10.30     10.49 o
  -9   5   8        2.99        7.48     10.11 o
  -8   5   8        2.12        1.36      9.79 o
  -7   5   8        5.24        3.97      9.15 o
  -6   5   8       11.18       21.73      9.03 o
  -5   5   8       19.17       13.46      8.83 o
  -4   5   8       26.76       24.52      5.13 o
  -3   5   8       25.06       26.61      5.06 o
  -2   5   8        0.03        3.04      4.65 o
  -1   5   8        9.14        1.36      7.53 o
   0   5   8        1.26        4.38      6.00 o
   1   5   8        0.09        0.04      6.06 o
   2   5   8        1.27        0.03      5.91 o
   3   5   8        0.65        0.03     11.14 o
   4   5   8        2.39       12.98     11.40 o
   5   5   8        5.70        4.88     10.85 o
 -12   6   8        2.82       17.88     12.14 o
 -11   6   8       13.79        3.26     11.39 o
 -10   6   8       29.84       27.25     11.37 o
  -9   6   8       16.68       13.45      6.88 o
  -8   6   8        2.34        5.16      6.57 o
  -7   6   8        3.55       11.00      9.31 o
  -6   6   8        7.36       11.02      8.42 o
  -5   6   8        0.31        9.52      8.03 o
  -4   6   8        3.25        0.00      7.84 o
  -3   6   8       16.17       10.07      6.27 o
  -2   6   8        0.64        5.04      6.14 o
  -1   6   8        0.02        0.11      6.01 o
   0   6   8       15.27       19.11     11.53 o
   1   6   8        0.01        0.02     11.63 o
   2   6   8        0.13        0.03     12.13 o
   3   6   8        2.27        3.65     11.59 o
 -11   7   8        1.38        5.62     11.06 o
 -10   7   8        2.15        0.00     11.02 o
  -9   7   8        4.72        4.30      7.14 o
  -8   7   8      108.25       92.04      8.09 o
  -7   7   8        0.11        5.54      6.85 o
  -6   7   8        8.42       16.92      6.61 o
  -5   7   8        1.60        1.27      6.10 o
  -4   7   8        0.15        1.00      6.31 o
  -3   7   8        5.81        4.59     10.96 o
  -2   7   8        4.46        9.19     11.55 o
  -1   7   8        0.10        5.40     11.41 o
   0   7   8       16.32       36.23     12.69 o
 -11   8   8        0.21        0.73     11.19 o
 -10   8   8        0.91        0.31     10.80 o
  -9   8   8        1.25        5.73      7.19 o
  -8   8   8       21.08       18.51      7.69 o
  -7   8   8        2.12        2.99      7.11 o
  -6   8   8        5.66       10.07     11.33 o
  -5   8   8        0.60        6.32     11.22 o
  -4   8   8        0.64        7.64     11.79 o
  -3   8   8        0.09        0.78     11.85 o
  -2   8   8        1.04        2.97     12.25 o
 -10   9   8        0.03        0.00     10.64 o
  -9   9   8        0.02       11.79     11.16 o
  -8   9   8        0.02        1.11     11.17 o
  -7   9   8        3.14        0.41     11.56 o
  -6   9   8        2.33        7.49     12.00 o
   4 -15   9        2.62        5.40     11.64 o
   5 -15   9        1.45        1.38     11.61 o
   6 -15   9        1.40        9.28     11.53 o
   0 -14   9       11.69        9.37     11.88 o
   1 -14   9        2.22        5.66     11.70 o
   2 -14   9        5.33        5.54     11.33 o
   3 -14   9       25.82       23.69     11.74 o
   4 -14   9       53.90       62.29     12.17 o
   5 -14   9       25.79       25.15     10.85 o
   6 -14   9        4.05       17.50     10.68 o
  -3 -13   9       41.62       59.10     12.80 o
  -2 -13   9       47.53       62.24     12.69 o
  -1 -13   9       26.02       26.73     11.71 o
   0 -13   9        1.83        0.07     11.37 o
   1 -13   9        1.94        0.07     10.48 o
   2 -13   9        7.03        3.22     10.20 o
   3 -13   9        3.59        4.29     10.06 o
   4 -13   9        7.99        8.12     10.20 o
   5 -13   9        2.71        3.51      9.84 o
   6 -13   9        1.19        1.52      9.11 o
   7 -13   9        0.06        1.80      9.19 o
   8 -13   9        0.06        0.00     11.05 o
  -5 -12   9        0.02        1.30      7.78 o
  -4 -12   9        0.19        1.35     11.07 o
  -3 -12   9        7.07        8.95     11.06 o
  -2 -12   9       47.81       44.06     11.27 o
  -1 -12   9        4.12        6.07     10.35 o
   0 -12   9       13.17        0.17     10.38 o
   1 -12   9       26.43       39.75     10.99 o
   2 -12   9       14.92       20.66     10.09 o
   3 -12   9        3.24        4.19      9.78 o
   4 -12   9       37.90       45.64      9.96 o
   5 -12   9       12.05       11.39      9.75 o
   6 -12   9       17.96       22.05      6.19 o
   7 -12   9        6.00        6.81      6.35 o
   8 -12   9        7.39        5.96      6.89 o
   9 -12   9       10.14       14.48      7.62 o
  10 -12   9        0.78        7.06     10.73 o
  -7 -11   9        0.00        0.01     10.39 o
  -6 -11   9        4.37        0.87      7.51 o
  -5 -11   9        3.04        1.62      7.18 o
  -4 -11   9        2.73        3.93      6.81 o
  -3 -11   9        0.08        0.00     10.16 o
  -2 -11   9       67.79       67.95     11.46 o
  -1 -11   9      306.38      286.66      8.61 o
   0 -11   9        0.37        0.80      5.31 o
   1 -11   9       85.56       92.07      8.72 o
   2 -11   9       29.82       34.53      4.19 o
   3 -11   9        0.00        0.21      5.18 o
   4 -11   9        4.98        4.28      5.49 o
   5 -11   9       25.27       26.38      6.35 o
   6 -11   9       23.19       21.45      7.93 o
   7 -11   9        0.16        1.25      6.14 o
   8 -11   9        8.92        2.43      6.76 o
   9 -11   9        3.59        7.34      7.39 o
  10 -11   9        6.95        7.90      7.62 o
  -9 -10   9        2.35        5.73     10.27 o
  -8 -10   9        3.41        3.70      9.85 o
  -7 -10   9        1.07        7.05      7.23 o
  -6 -10   9       96.68       80.75      8.12 o
  -5 -10   9       30.95       29.90      7.06 o
  -4 -10   9        0.54        4.60      6.41 o
  -3 -10   9        1.05        0.01      9.70 o
  -2 -10   9        0.63        3.90      5.90 o
  -1 -10   9      460.05      451.25      7.26 o
   0 -10   9       25.21       20.71      4.14 o
   1 -10   9       67.68       63.01      4.75 o
   2 -10   9       42.04       45.88      5.40 o
   3 -10   9       64.87       65.45      5.87 o
   4 -10   9        3.38        2.63      5.69 o
   5 -10   9       36.32       26.16      8.81 o
   6 -10   9       26.66       20.85      6.33 o
   7 -10   9       10.07       11.17      6.27 o
   8 -10   9       64.16       74.70     11.38 o
   9 -10   9      104.14      116.77      8.59 o
  10 -10   9       25.87       33.20      7.87 o
  -9  -9   9        0.07        3.94      9.39 o
  -8  -9   9        0.98        8.52      7.09 o
  -7  -9   9       13.87       15.20      7.10 o
  -6  -9   9       16.15       13.44      6.75 o
  -5  -9   9       11.50       12.55      6.42 o
  -4  -9   9       84.01       87.00      7.31 o
  -3  -9   9        9.44       10.08      4.04 o
  -2  -9   9        0.24        1.41      4.04 o
  -1  -9   9        0.04        0.14      4.21 o
   0  -9   9      995.15      949.91     12.42 o
   1  -9   9       11.40        7.97      4.56 o
   2  -9   9       17.48       15.96      5.44 o
   3  -9   9       10.33       12.90      5.23 o
   4  -9   9        0.70        3.23      7.82 o
   5  -9   9       19.08       12.94      7.95 o
   6  -9   9       23.33       11.32      6.10 o
   7  -9   9       26.75       20.71      6.50 o
   8  -9   9        3.82       10.75      6.51 o
   9  -9   9       79.58       87.98      8.15 o
  10  -9   9        3.13        4.01      8.02 o
  -9  -8   9        0.04        3.82      6.83 o
  -8  -8   9        1.58        0.16      6.76 o
  -7  -8   9       65.00       64.79      7.73 o
  -6  -8   9       19.46       18.09      4.66 o
  -5  -8   9       98.60       92.10      5.14 o
  -4  -8   9       56.25       64.56      4.68 o
  -3  -8   9      391.69      389.93      6.45 o
  -2  -8   9      332.57      316.01      6.19 o
  -1  -8   9        4.11        6.87      4.18 o
   0  -8   9       51.08       36.69      5.02 o
   1  -8   9      796.81      758.24     11.53 o
   2  -8   9        3.66        1.88      5.24 o
   3  -8   9        7.46        0.86      6.91 o
   4  -8   9      188.02      176.75      7.65 o
   5  -8   9        3.47        0.93      5.67 o
   6  -8   9        4.25        3.34      5.76 o
   7  -8   9        5.90        9.75      8.20 o
   8  -8   9       34.03       39.25      6.85 o
   9  -8   9        2.48        7.82      7.72 o
  10  -8   9        0.07        4.60      7.92 o
 -10  -7   9       13.49       10.51     11.36 o
  -9  -7   9        0.07        1.16      6.29 o
  -8  -7   9       11.19       11.19      4.92 o
  -7  -7   9        1.29        0.89      4.63 o
  -6  -7   9      109.38       93.84      7.68 o
  -5  -7   9      163.89      157.59      8.78 o
  -4  -7   9        0.02        1.92      4.16 o
  -3  -7   9     1042.76     1003.38     12.72 o
  -2  -7   9     1379.19     1468.86     11.55 o
  -1  -7   9       18.00       21.87      3.52 o
   0  -7   9        1.75        0.36      3.12 o
   1  -7   9        9.07       12.44      3.37 o
   2  -7   9       52.56       55.63      3.53 o
   3  -7   9        2.89        0.81      7.58 o
   4  -7   9      185.56      199.14     10.67 o
   5  -7   9      128.30      122.05      6.79 o
   6  -7   9        0.46        0.50      5.66 o
   7  -7   9        0.04        3.86      6.00 o
   8  -7   9        8.69       10.31      7.25 o
   9  -7   9       67.59       80.89     12.65 o
  10  -7   9       11.52       12.20      8.26 o
 -10  -6   9        0.03        0.00      6.30 o
  -9  -6   9        0.75        0.17      6.05 o
  -8  -6   9       12.78       11.56      4.94 o
  -7  -6   9        0.79        0.11      4.54 o
  -6  -6   9        0.06        0.84      4.45 o
  -5  -6   9       11.19       12.70      4.39 o
  -4  -6   9      175.83      171.39      5.02 o
  -3  -6   9       53.48       46.54      3.97 o
  -2  -6   9      181.36      188.38      6.08 o
  -1  -6   9       95.64       90.22      4.24 o
   0  -6   9        0.91        3.49      3.39 o
   1  -6   9        1.73        0.76      2.75 o
   2  -6   9       21.45       19.49      7.13 o
   3  -6   9      233.58      233.52     11.56 o
   4  -6   9      412.46      382.86      8.60 o
   5  -6   9       92.57      112.72      6.57 o
   6  -6   9       99.08       99.91      6.94 o
   7  -6   9        1.49        1.36      7.06 o
   8  -6   9        1.23        1.23      7.16 o
   9  -6   9        6.73       13.68      7.82 o
  10  -6   9       24.73       23.88      8.56 o
 -12  -5   9        2.95        5.71     10.69 o
 -11  -5   9        1.31        1.20      7.05 o
 -10  -5   9       18.84       20.63      6.85 o
  -9  -5   9       22.02       28.97      6.78 o
  -8  -5   9      193.94      169.38      8.04 o
  -7  -5   9      104.82       91.53      6.90 o
  -6  -5   9        5.08        4.42      5.23 o
  -5  -5   9       41.18       39.26      5.57 o
  -4  -5   9       34.59       31.32      4.39 o
  -3  -5   9      313.90      311.50      6.42 o
  -2  -5   9       41.87       49.64      4.10 o
  -1  -5   9      431.03      441.03      7.03 o
   0  -5   9       16.42       17.13      6.96 o
   1  -5   9        0.10        1.31      6.93 o
   2  -5   9        8.90        9.54      7.81 o
   3  -5   9      169.90      173.74      6.00 o
   4  -5   9       13.78        7.70      4.84 o
   5  -5   9      445.57      479.46     20.93 o
   6  -5   9       28.57       27.25      7.81 o
   7  -5   9       18.02       12.58      7.10 o
   8  -5   9        1.39        3.95      7.13 o
   9  -5   9        0.76        3.21      7.82 o
  10  -5   9       25.67       48.08     12.29 o
 -13  -4   9        1.44        4.97     11.23 o
 -12  -4   9        1.39        2.18     10.41 o
 -11  -4   9        4.00        5.35      9.80 o
 -10  -4   9       37.83       36.43      9.64 o
  -9  -4   9       58.79       44.24      9.43 o
  -8  -4   9       28.99       28.08      9.16 o
  -7  -4   9        2.54        1.44      5.56 o
  -6  -4   9        9.30        9.12      5.41 o
  -5  -4   9       22.79       25.06      4.41 o
  -4  -4   9       45.47       45.66      5.86 o
  -3  -4   9        1.21        3.74      5.29 o
  -2  -4   9       51.13       55.20      5.84 o
  -1  -4   9      215.44      222.42      7.22 o
   0  -4   9       13.76       16.47      7.28 o
   1  -4   9       37.81       29.35      7.51 o
   2  -4   9        2.61        5.07      3.65 o
   3  -4   9       66.20       64.68      4.68 o
   4  -4   9      348.32      332.33     14.10 o
   5  -4   9     2175.44     2248.81     32.91 o
   6  -4   9      209.53      186.09      9.47 o
   7  -4   9       69.08       63.12      8.07 o
   8  -4   9       41.30       41.06      7.64 o
   9  -4   9        2.51       13.84      8.05 o
  10  -4   9        0.58        2.62     10.98 o
 -13  -3   9        3.74        9.08     11.19 o
 -12  -3   9        0.34        1.74     10.64 o
 -11  -3   9        0.00        0.36     10.10 o
 -10  -3   9       14.59       20.10      9.72 o
  -9  -3   9       16.62        9.71      9.00 o
  -8  -3   9        0.85        0.58      8.68 o
  -7  -3   9       70.38       71.44      9.49 o
  -6  -3   9       62.47       68.08      9.18 o
  -5  -3   9        0.03        5.28      5.47 o
  -4  -3   9       64.44       64.53      5.85 o
  -3  -3   9       26.04       29.01      5.80 o
  -2  -3   9       14.00       14.89      5.48 o
  -1  -3   9      129.02      152.85      4.85 o
   0  -3   9      774.73      788.15     21.52 o
   1  -3   9       81.80       87.42      3.46 o
   2  -3   9        3.28        4.05      7.98 o
   3  -3   9       11.30        5.56      9.86 o
   4  -3   9        0.31        2.60      9.95 o
   5  -3   9      161.09      156.36     10.56 o
   6  -3   9      236.57      244.38     11.81 o
   7  -3   9       72.77       82.32      7.84 o
   8  -3   9       18.46       21.57      7.67 o
   9  -3   9       16.97       12.63      8.00 o
  10  -3   9        0.79        3.52     11.24 o
 -13  -2   9        2.45        6.97     11.11 o
 -12  -2   9        0.64        0.09     10.59 o
 -11  -2   9       14.14       23.11     10.52 o
 -10  -2   9        1.32        6.33      9.82 o
  -9  -2   9        9.92       14.10      9.68 o
  -8  -2   9       34.67       31.87      9.30 o
  -7  -2   9      108.49      103.34     10.70 o
  -6  -2   9      650.62      611.52     15.77 o
  -5  -2   9       24.47       23.66      6.19 o
  -4  -2   9       65.43       58.47      6.47 o
  -3  -2   9       10.66       13.82      5.57 o
  -2  -2   9      184.60      178.43      7.31 o
  -1  -2   9      238.73      265.80      6.46 o
   0  -2   9      263.36      298.72      5.61 o
   1  -2   9       69.21       70.56      3.10 o
   2  -2   9        1.94        6.72      8.07 o
   3  -2   9       69.87       74.56     10.48 o
   4  -2   9       15.16       19.43      9.95 o
   5  -2   9       57.33       58.79      9.15 o
   6  -2   9      129.88      112.79      7.75 o
   7  -2   9        0.14        3.00      6.74 o
   8  -2   9        2.68        3.92      7.06 o
   9  -2   9       15.08       14.93      8.00 o
 -13  -1   9        3.84       11.52     11.63 o
 -12  -1   9       63.13       65.66     12.48 o
 -11  -1   9       50.55       63.43     11.53 o
 -10  -1   9        4.74        9.11      9.91 o
  -9  -1   9       10.30        8.71      9.65 o
  -8  -1   9       27.91       29.94      9.62 o
  -7  -1   9       73.58       78.27     10.30 o
  -6  -1   9      415.03      393.37     13.99 o
  -5  -1   9       35.63       44.85      6.59 o
  -4  -1   9        7.76        4.17      5.71 o
  -3  -1   9        0.82        0.32      2.91 o
  -2  -1   9      121.51       99.24      9.36 o
  -1  -1   9        1.82        6.15      8.19 o
   0  -1   9        0.13        0.19      7.65 o
   1  -1   9       48.03       46.27      8.51 o
   2  -1   9       68.55       78.85      9.41 o
   3  -1   9       15.42       31.77      9.50 o
   4  -1   9       75.63       72.06     10.47 o
   5  -1   9        6.31        6.65      5.31 o
   6  -1   9        6.04        5.44      6.51 o
   7  -1   9        3.91        5.45      6.92 o
   8  -1   9       23.91       28.39      8.79 o
   9  -1   9        0.87        0.03     10.74 o
 -13   0   9        0.36        7.79     12.29 o
 -12   0   9      115.66      134.01     13.78 o
 -11   0   9        0.02       14.55     10.64 o
 -10   0   9        0.17        3.67     10.29 o
  -9   0   9        0.77        5.15      9.80 o
  -8   0   9       16.41       21.91      9.59 o
  -7   0   9        4.10        6.55      9.56 o
  -6   0   9       22.63       13.92      9.26 o
  -5   0   9       14.67       10.73      6.08 o
  -4   0   9      241.56      264.72      5.15 o
  -3   0   9        0.72        2.11      5.75 o
  -2   0   9        3.18        5.98      5.53 o
  -1   0   9        0.43        0.09      7.70 o
   0   0   9        5.93        1.41      8.14 o
   1   0   9        0.12        2.39      8.15 o
   2   0   9      169.25      190.45     11.32 o
   3   0   9       11.71       17.93      8.71 o
   4   0   9      207.00      220.71     12.21 o
   5   0   9        9.90        8.75      5.18 o
   6   0   9        2.67        4.46      6.30 o
   7   0   9        2.17        3.56      6.76 o
   8   0   9        0.60        4.30      7.20 o
 -13   1   9      101.73      101.44     14.57 o
 -12   1   9       96.78      133.43     13.89 o
 -11   1   9       86.36       97.47     12.86 o
 -10   1   9       14.81       11.29     10.55 o
  -9   1   9        6.12        0.05      9.68 o
  -8   1   9        0.91        0.02      9.26 o
  -7   1   9        0.26        0.10      9.56 o
  -6   1   9       20.08        7.12      9.12 o
  -5   1   9        6.69        5.98      5.84 o
  -4   1   9      146.00      160.81      7.68 o
  -3   1   9        1.97        3.43      5.60 o
  -2   1   9        5.53        0.01      5.41 o
  -1   1   9        9.44       14.77      8.13 o
   0   1   9        9.92        4.93      8.07 o
   1   1   9       76.31       89.17      9.50 o
   2   1   9        8.07        8.16      8.02 o
   3   1   9        3.12        4.46      8.45 o
   4   1   9       72.08       80.54     10.23 o
   5   1   9       30.53       36.42      6.93 o
   6   1   9        9.97       10.82     10.37 o
   7   1   9        9.43       12.27     11.57 o
   8   1   9        1.96        2.61     11.89 o
 -12   2   9        6.36       12.46     11.88 o
 -11   2   9        0.15        5.63     11.00 o
 -10   2   9        1.05        0.12     10.51 o
  -9   2   9        9.62        3.57     10.27 o
  -8   2   9        7.35       16.04      9.83 o
  -7   2   9        0.63        5.23      9.28 o
  -6   2   9        0.00        0.57      9.28 o
  -5   2   9        7.50        9.09      5.58 o
  -4   2   9       24.24       20.41      5.98 o
  -3   2   9        1.94        0.09      5.42 o
  -2   2   9       22.08        9.04      5.51 o
  -1   2   9        5.45        2.00      7.53 o
   0   2   9        3.34        7.50      8.10 o
   1   2   9       41.93       58.33      8.98 o
   2   2   9        0.68        0.05      8.28 o
   3   2   9        0.17        5.66      7.88 o
   4   2   9        2.37        3.66      6.29 o
   5   2   9       32.65       39.00      8.60 o
   6   2   9       11.18        8.42      7.30 o
   7   2   9        0.33        0.01     10.79 o
 -14   3   9        0.03       13.55     11.37 o
 -13   3   9        0.04       10.66     10.61 o
 -12   3   9        0.24        6.44     11.93 o
 -11   3   9        2.24       10.10     10.81 o
 -10   3   9        1.63        4.21     10.55 o
  -9   3   9        8.06       10.63     10.36 o
  -8   3   9        2.53        0.01      9.61 o
  -7   3   9        0.28        0.18      9.35 o
  -6   3   9        3.52        6.29      9.18 o
  -5   3   9       39.56       48.22      6.19 o
  -4   3   9        5.77       14.46      5.62 o
  -3   3   9        1.13        0.56      5.44 o
  -2   3   9       11.69        5.03      5.27 o
  -1   3   9        2.16        0.95      5.18 o
   0   3   9        0.01        0.47      8.08 o
   1   3   9       15.11       12.43      8.55 o
   2   3   9        1.75        2.97      8.05 o
   3   3   9       10.63        4.78      8.40 o
   4   3   9        2.84        2.38      5.36 o
   5   3   9       12.25       15.84      7.32 o
   6   3   9        0.84        4.48     10.16 o
 -12   4   9        0.56        6.35     11.83 o
 -11   4   9        1.68        3.86     11.21 o
 -10   4   9        0.87        2.11     10.73 o
  -9   4   9        1.90        1.93     10.13 o
  -8   4   9        4.16        5.33      9.92 o
  -7   4   9        9.49       17.56      9.81 o
  -6   4   9       15.13       19.85      9.05 o
  -5   4   9        4.79        6.85      5.47 o
  -4   4   9        0.22        4.69      5.52 o
  -3   4   9       69.45       63.05      6.08 o
  -2   4   9       64.18       66.31      5.79 o
  -1   4   9       64.60       61.24      6.28 o
   0   4   9       36.59       29.99      8.35 o
   1   4   9        0.01        0.06      8.30 o
   2   4   9        3.74        1.51      6.53 o
   3   4   9       23.28       34.62      5.59 o
   4   4   9       41.70       46.22     12.01 o
   5   4   9        0.62       10.75     11.29 o
 -11   5   9        0.22        0.02     11.36 o
 -10   5   9       11.07       10.48     10.69 o
  -9   5   9        7.28        5.02     10.32 o
  -8   5   9       57.84       51.37     11.28 o
  -7   5   9       43.00       62.87     10.55 o
  -6   5   9        0.79        5.42      8.78 o
  -5   5   9        6.48       15.37      9.09 o
  -4   5   9        5.77        5.73      8.83 o
  -3   5   9        1.33        5.68      8.05 o
  -2   5   9      104.73       93.62      9.52 o
  -1   5   9       51.64       49.62      8.86 o
   0   5   9        1.01        2.16      6.51 o
   1   5   9        0.63        0.02      6.61 o
   2   5   9        4.83        0.10     11.63 o
   3   5   9        0.54        5.46     11.74 o
 -11   6   9        0.65        0.00     11.24 o
 -10   6   9        0.80        1.42     11.41 o
  -9   6   9       33.90       29.44      7.68 o
  -8   6   9      111.30      103.62     12.52 o
  -7   6   9        0.26        7.92      9.51 o
  -6   6   9       13.31       15.46      9.07 o
  -5   6   9        8.44        0.32      8.71 o
  -4   6   9        5.03        7.40      8.21 o
  -3   6   9        5.91       10.16      6.64 o
  -2   6   9       13.53       12.71      6.74 o
  -1   6   9        0.86        2.69     11.45 o
   0   6   9        0.94        0.00     12.10 o
   1   6   9        0.56        1.85     12.42 o
 -10   7   9        0.01        1.50     10.95 o
  -9   7   9       11.89       22.18      7.68 o
  -8   7   9       86.02       86.09      8.46 o
  -7   7   9      138.78      113.89      9.12 o
  -6   7   9        3.74        1.85      7.21 o
  -5   7   9        3.65        2.66      6.93 o
  -4   7   9        2.52        9.31     11.57 o
  -3   7   9        0.20        1.82     11.88 o
  -2   7   9        0.61        2.31     11.87 o
 -10   8   9        0.14        0.48     11.18 o
  -9   8   9        1.68        2.77      7.52 o
  -8   8   9        0.39        1.70      7.50 o
  -7   8   9        0.01       10.26     11.67 o
  -6   8   9        0.57        7.02     11.93 o
   5 -15  10        0.42        4.82     11.48 o
   6 -15  10        0.00        2.18     11.28 o
   0 -14  10        4.96        4.46     11.88 o
   1 -14  10       16.97       12.11     11.82 o
   2 -14  10        3.16        0.00     11.86 o
   3 -14  10        0.49        2.77     11.23 o
   4 -14  10        0.22        0.35     11.22 o
   5 -14  10        2.84        6.68     10.83 o
   6 -14  10        6.99        9.52     11.04 o
  -4 -13  10       12.68       13.24     10.61 o
  -3 -13  10        4.71        6.79     12.22 o
  -2 -13  10       49.91       49.01     12.65 o
  -1 -13  10      120.85      149.59     14.39 o
   0 -13  10      115.02      121.42     13.25 o
   1 -13  10       14.34       23.74     11.37 o
   2 -13  10       46.12       48.55     11.53 o
   3 -13  10       33.75       31.94     10.74 o
   4 -13  10        7.74        2.78     10.14 o
   5 -13  10        1.64        6.74      9.63 o
   6 -13  10        0.06       10.15     10.21 o
   7 -13  10        2.59        0.00     10.93 o
   8 -13  10        0.00        0.00     11.32 o
  -5 -12  10       19.13       26.14      8.07 o
  -4 -12  10       15.49       25.97      7.62 o
  -3 -12  10        2.29        0.44     10.81 o
  -2 -12  10        1.27        3.19     10.93 o
  -1 -12  10        2.36       10.70     10.67 o
   0 -12  10       43.82       46.62     11.43 o
   1 -12  10       84.24       90.00      6.58 o
   2 -12  10        9.47       13.16      5.80 o
   3 -12  10        4.95        7.44      5.68 o
   4 -12  10        8.69       12.29      9.79 o
   5 -12  10       15.40       17.31      6.01 o
   6 -12  10        9.50        8.01      8.09 o
   7 -12  10        6.05        5.29      6.74 o
   8 -12  10        1.64        0.00      7.20 o
   9 -12  10       20.00       24.26      7.92 o
  -7 -11  10       11.11       15.51     11.29 o
  -6 -11  10       19.68       34.18      7.86 o
  -5 -11  10        0.12        2.76      7.13 o
  -4 -11  10       44.69       45.87      7.47 o
  -3 -11  10       12.92       15.63      6.82 o
  -2 -11  10        1.32        0.00     10.35 o
  -1 -11  10        0.26        1.14      5.80 o
   0 -11  10       42.28       47.94      6.54 o
   1 -11  10       22.63       23.87      4.77 o
   2 -11  10       36.88       35.96      6.13 o
   3 -11  10      111.85      111.41      7.18 o
   4 -11  10        0.43        0.11      5.77 o
   5 -11  10       25.17       18.96      7.91 o
   6 -11  10        0.10        5.11      8.23 o
   7 -11  10       11.94        6.48      6.42 o
   8 -11  10        1.04        6.17      7.03 o
   9 -11  10       25.64       28.39      7.75 o
  10 -11  10       36.38       53.89     11.30 o
  -9 -10  10        1.24       13.30     10.61 o
  -8 -10  10        0.92        0.00      9.89 o
  -7 -10  10        0.74        1.23      7.12 o
  -6 -10  10        0.48        1.47      6.90 o
  -5 -10  10       95.70       96.28      8.20 o
  -4 -10  10        9.86       11.40      7.74 o
  -3 -10  10      222.93      235.64      9.33 o
  -2 -10  10      122.24      120.91      6.07 o
  -1 -10  10        1.09        2.84      4.04 o
   0 -10  10       20.99       14.05      4.35 o
   1 -10  10       28.11       23.76      4.43 o
   2 -10  10       33.84       25.21      5.82 o
   3 -10  10       49.66       47.37      6.24 o
   4 -10  10       24.32       22.34      8.42 o
   5 -10  10       19.46       17.75      8.99 o
   6 -10  10        1.32        1.54      6.20 o
   7 -10  10        1.57        2.94      6.30 o
   8 -10  10       19.98       28.58      7.16 o
   9 -10  10       66.33       92.04      8.46 o
  -9  -9  10        0.81        0.01      9.11 o
  -8  -9  10        0.77        9.04      7.24 o
  -7  -9  10        0.81        1.08      6.81 o
  -6  -9  10        2.18        2.34      6.79 o
  -5  -9  10        0.14        6.31      6.34 o
  -4  -9  10      101.87       99.78      5.32 o
  -3  -9  10       33.41       33.85      4.05 o
  -2  -9  10     1089.00     1084.96     10.11 o
  -1  -9  10       42.77       38.40      4.16 o
   0  -9  10        0.09        2.84      3.65 o
   1  -9  10       24.09       16.59      3.51 o
   2  -9  10       19.99       15.43      7.24 o
   3  -9  10      379.17      319.06     12.72 o
   4  -9  10     1038.76      882.26     20.12 o
   5  -9  10        0.99        8.81      9.08 o
   6  -9  10        8.90        4.80      5.99 o
   7  -9  10        4.59        8.59      6.33 o
   8  -9  10        4.75       16.44      6.68 o
   9  -9  10        0.36        2.12     11.11 o
  -9  -8  10        2.70        6.01      6.78 o
  -8  -8  10       16.06       16.91      7.16 o
  -7  -8  10       13.07        9.62      6.73 o
  -6  -8  10        0.07        1.36      4.52 o
  -5  -8  10       90.53       84.42      5.27 o
  -4  -8  10       19.41       14.74      4.32 o
  -3  -8  10       19.74       16.97      4.20 o
  -2  -8  10      139.69      134.56      7.41 o
  -1  -8  10     1289.11     1332.77     10.69 o
   0  -8  10        7.99        4.92      4.08 o
   1  -8  10       12.16       12.25      3.63 o
   2  -8  10       19.22       15.45      7.51 o
   3  -8  10        0.38        8.61      7.74 o
   4  -8  10       78.57       70.71      9.81 o
   5  -8  10       16.12        7.56      5.81 o
   6  -8  10       12.57       11.64      6.01 o
   7  -8  10        4.50        9.07      6.17 o
   8  -8  10        0.00        3.19     11.29 o
   9  -8  10        1.33        6.42     11.36 o
 -10  -7  10        2.82        5.22     10.39 o
  -9  -7  10       13.03       15.90     10.35 o
  -8  -7  10      171.14      144.04      7.93 o
  -7  -7  10       18.53       14.46      4.93 o
  -6  -7  10        0.21        1.08      4.65 o
  -5  -7  10        4.63        7.61      4.51 o
  -4  -7  10      318.74      313.57      8.30 o
  -3  -7  10      543.96      556.82      8.42 o
  -2  -7  10     3040.24     3107.56     19.52 o
  -1  -7  10      254.88      236.41      7.31 o
   0  -7  10      468.08      461.21      9.45 o
   1  -7  10       13.99       12.60      3.33 o
   2  -7  10        6.42        1.73      7.95 o
   3  -7  10      147.20      134.67     10.29 o
   4  -7  10       35.66       34.24      5.59 o
   5  -7  10       27.01       16.86      4.82 o
   6  -7  10       71.37       65.37      6.45 o
   7  -7  10        7.59        3.16     10.33 o
   8  -7  10        0.10        1.33     11.10 o
   9  -7  10        1.61        0.00      8.01 o
 -10  -6  10        0.08        1.51      6.50 o
  -9  -6  10      185.47      167.53      8.58 o
  -8  -6  10      128.25      127.49      7.69 o
  -7  -6  10      195.45      173.93      7.99 o
  -6  -6  10        2.53        0.96      5.64 o
  -5  -6  10        2.65        0.30      5.27 o
  -4  -6  10       78.14       67.48      5.37 o
  -3  -6  10      440.45      422.78      7.61 o
  -2  -6  10      775.36      745.33     13.05 o
  -1  -6  10        1.86        3.77      3.62 o
   0  -6  10      153.67      148.14      9.59 o
   1  -6  10       94.81       99.70      8.93 o
   2  -6  10        4.27        0.90      7.90 o
   3  -6  10       17.63       19.08      4.94 o
   4  -6  10       51.31       46.03      5.49 o
   5  -6  10       28.44       31.77      7.39 o
   6  -6  10       82.35       98.01     11.86 o
   7  -6  10       38.03       35.76     11.03 o
   8  -6  10       52.35       73.45      8.68 o
   9  -6  10        0.17        1.48      8.04 o
 -12  -5  10        6.20        7.61     10.55 o
 -11  -5  10        1.49        1.79      9.88 o
 -10  -5  10        0.32        1.61      9.02 o
  -9  -5  10        1.44       14.09      9.07 o
  -8  -5  10       31.62       29.58      6.60 o
  -7  -5  10      199.56      195.79      8.10 o
  -6  -5  10        4.49        4.73      5.36 o
  -5  -5  10        2.44        3.55      4.56 o
  -4  -5  10        5.88        2.11      4.45 o
  -3  -5  10       47.24       44.21      6.22 o
  -2  -5  10        4.49        3.81      5.66 o
  -1  -5  10      179.60      200.51     10.90 o
   0  -5  10      169.27      181.94     10.67 o
   1  -5  10       14.16       20.24      8.16 o
   2  -5  10       90.62       84.02      9.21 o
   3  -5  10        0.04        0.35      4.28 o
   4  -5  10        2.34        8.24      4.49 o
   5  -5  10       73.65       82.82     10.99 o
   6  -5  10        0.03        0.04     10.21 o
   7  -5  10        0.00        0.30     10.63 o
   8  -5  10       24.39       25.17      7.88 o
   9  -5  10       36.72       41.86      8.71 o
 -12  -4  10        0.07        0.67     10.63 o
 -11  -4  10        0.18        3.22      9.95 o
 -10  -4  10        0.25        0.00      9.52 o
  -9  -4  10       27.22       23.99      9.86 o
  -8  -4  10       20.43       17.83      8.96 o
  -7  -4  10        6.85        0.16      8.56 o
  -6  -4  10        1.76        0.00      8.71 o
  -5  -4  10       26.67       28.81      6.38 o
  -4  -4  10       32.67       30.16      6.11 o
  -3  -4  10       58.58       56.62      6.23 o
  -2  -4  10       43.04       42.40      6.02 o
  -1  -4  10       38.19       47.90      6.00 o
   0  -4  10       92.90      105.48      9.73 o
   1  -4  10        1.04        0.29      7.82 o
   2  -4  10       90.76       99.01      4.51 o
   3  -4  10        4.19        0.00      9.20 o
   4  -4  10        5.49       18.06     10.21 o
   5  -4  10        2.88        0.92      9.65 o
   6  -4  10        9.63       13.10      7.47 o
   7  -4  10       15.27       18.95      7.37 o
   8  -4  10       19.44       22.33      7.89 o
   9  -4  10       23.58       41.17     11.67 o
 -12  -3  10        5.23        1.25     11.05 o
 -11  -3  10       17.31       17.27     10.52 o
 -10  -3  10        0.47        0.01     10.02 o
  -9  -3  10       10.29        9.86      9.81 o
  -8  -3  10        6.21        6.82      9.17 o
  -7  -3  10        5.14        8.91      8.61 o
  -6  -3  10       24.00       28.71      9.11 o
  -5  -3  10       58.74       61.24      6.64 o
  -4  -3  10       30.58       37.16      6.44 o
  -3  -3  10       16.98       17.62      5.90 o
  -2  -3  10       27.05       28.68      6.01 o
  -1  -3  10       10.62       13.60      6.73 o
   0  -3  10       35.09       35.07      8.99 o
   1  -3  10       28.96       33.76      8.56 o
   2  -3  10       43.92       51.68      9.16 o
   3  -3  10      227.25      220.94     13.56 o
   4  -3  10      483.87      489.94     17.38 o
   5  -3  10        0.19        0.13     10.25 o
   6  -3  10        5.25        4.49      7.20 o
   7  -3  10       27.75       40.82      7.63 o
   8  -3  10      131.66      151.93      9.79 o
   9  -3  10        0.81        2.47     11.02 o
 -12  -2  10        4.31        3.22     11.11 o
 -11  -2  10        4.70       12.76     10.89 o
 -10  -2  10        0.26        0.02      9.95 o
  -9  -2  10        5.45        8.24      9.72 o
  -8  -2  10       55.14       63.76     10.62 o
  -7  -2  10        3.30        4.57      9.37 o
  -6  -2  10       57.96       58.34     10.22 o
  -5  -2  10       10.77        8.41      6.07 o
  -4  -2  10        2.36        7.23      5.85 o
  -3  -2  10        4.81        5.73      5.87 o
  -2  -2  10       18.21       11.45      5.85 o
  -1  -2  10       50.59       35.50      8.63 o
   0  -2  10       64.51       60.53      9.54 o
   1  -2  10       34.78       43.37      8.92 o
   2  -2  10      258.20      236.57     12.16 o
   3  -2  10      181.77      191.11     12.80 o
   4  -2  10      180.45      182.23     12.71 o
   5  -2  10       17.17       15.68      7.27 o
   6  -2  10        3.76        3.88      7.42 o
   7  -2  10        0.02        1.87      7.04 o
   8  -2  10        4.26        3.40      7.79 o
   9  -2  10        8.90       15.62     11.46 o
 -12  -1  10        0.80        2.99     11.44 o
 -11  -1  10       14.16       10.33     11.30 o
 -10  -1  10        0.01        7.58     10.47 o
  -9  -1  10       11.11        8.34      9.77 o
  -8  -1  10        7.65        9.64      9.70 o
  -7  -1  10       24.63       17.67      9.50 o
  -6  -1  10        4.39        8.62      6.42 o
  -5  -1  10       82.55       95.99      7.40 o
  -4  -1  10       51.45       50.75      6.73 o
  -3  -1  10       88.00       82.71      8.47 o
  -2  -1  10       30.97       28.71      6.28 o
  -1  -1  10       42.56       49.16      9.13 o
   0  -1  10       14.14        6.78      8.77 o
   1  -1  10        2.17        7.53      8.42 o
   2  -1  10     1021.27     1108.77     21.63 o
   3  -1  10      235.34      237.51     13.34 o
   4  -1  10        0.03        1.72      9.24 o
   5  -1  10       14.28       11.61      7.16 o
   6  -1  10        6.66        5.46     11.04 o
   7  -1  10        1.28        7.44      7.38 o
   8  -1  10        7.39       10.08      9.99 o
 -12   0  10       36.58       47.07     12.87 o
 -11   0  10       11.65       14.78     11.31 o
 -10   0  10        3.61        1.03     10.24 o
  -9   0  10       29.57       24.07     10.46 o
  -8   0  10        4.10        7.91      9.53 o
  -7   0  10        2.23        3.19      9.54 o
  -6   0  10        5.29        7.57      6.32 o
  -5   0  10        0.14        1.00      6.14 o
  -4   0  10       38.99       47.05      6.70 o
  -3   0  10      483.97      467.20     10.43 o
  -2   0  10        0.00        0.00      5.93 o
  -1   0  10        0.97        0.20      8.30 o
   0   0  10       43.99       54.97      9.18 o
   1   0  10       12.86       13.71      8.55 o
   2   0  10       30.56       42.25      9.55 o
   3   0  10       12.69        4.34      9.12 o
   4   0  10        0.83        2.73      9.41 o
   5   0  10        0.00        0.46      6.93 o
   6   0  10       12.36       11.42     10.62 o
   7   0  10        1.33        0.01     11.32 o
 -12   1  10       11.62       16.31     12.22 o
 -11   1  10       12.70       21.57     11.94 o
 -10   1  10       72.80       74.45     12.48 o
  -9   1  10        0.26        0.48     10.49 o
  -8   1  10       57.09       48.53     10.78 o
  -7   1  10       41.31       36.92     10.46 o
  -6   1  10        2.32        3.66      6.08 o
  -5   1  10        9.76       11.95      6.19 o
  -4   1  10        2.61        1.39      5.91 o
  -3   1  10      204.63      193.58      7.97 o
  -2   1  10        0.00        0.37      5.76 o
  -1   1  10        1.70        0.22      8.25 o
   0   1  10       13.62       16.90      8.70 o
   1   1  10        3.47        4.06      8.60 o
   2   1  10        0.32        0.55      8.50 o
   3   1  10       92.94       98.30     10.67 o
   4   1  10        1.21        0.10      8.98 o
   5   1  10        4.75        7.51      7.07 o
   6   1  10        4.00        7.84     11.05 o
   7   1  10        3.82        4.54     11.72 o
 -12   2  10        0.55        6.22     11.93 o
 -11   2  10        8.27       11.54     11.73 o
 -10   2  10        0.16        0.12     11.04 o
  -9   2  10       50.17       54.05     11.54 o
  -8   2  10       41.49       48.38     11.26 o
  -7   2  10        0.71        0.10      9.76 o
  -6   2  10        0.08        6.63      9.28 o
  -5   2  10        0.01        0.01      6.01 o
  -4   2  10        0.26        1.30      5.71 o
  -3   2  10        3.67        7.95      5.72 o
  -2   2  10        0.96        1.42      5.61 o
  -1   2  10       11.27       10.79      5.61 o
   0   2  10       37.45       34.83      9.16 o
   1   2  10        0.05        0.05      8.26 o
   2   2  10        0.35        1.71      8.91 o
   3   2  10       24.39       29.35      9.27 o
   4   2  10       16.25       13.40      6.81 o
   5   2  10        1.24        4.46      5.84 o
   6   2  10        1.11        1.44      7.81 o
 -11   3  10        0.48        0.13     11.23 o
 -10   3  10        6.75        0.09     10.69 o
  -9   3  10        3.47        1.47     10.68 o
  -8   3  10        0.06        0.02     10.24 o
  -7   3  10        0.45        0.03      9.38 o
  -6   3  10        0.08        2.60      9.19 o
  -5   3  10        7.02        6.27      5.87 o
  -4   3  10        3.72        2.38      5.78 o
  -3   3  10        0.01        0.00      5.44 o
  -2   3  10       25.24       29.62      6.06 o
  -1   3  10       26.25       17.88      5.65 o
   0   3  10       19.15       12.26      8.48 o
   1   3  10        0.29        4.26      8.43 o
   2   3  10        1.27        1.54      8.67 o
   3   3  10        2.75        2.92      8.43 o
   4   3  10       12.29       14.21      5.82 o
   5   3  10       32.49       22.51     11.13 o
 -11   4  10        1.54        5.16     11.86 o
 -10   4  10        0.21        1.59     11.23 o
  -9   4  10        0.99        0.88     10.66 o
  -8   4  10        2.08        8.02     10.43 o
  -7   4  10        0.07       13.63      9.54 o
  -6   4  10        9.11       12.29      9.44 o
  -5   4  10        0.79        5.74      5.86 o
  -4   4  10        0.57        0.00      5.67 o
  -3   4  10        3.21        4.56      5.62 o
  -2   4  10        1.59        6.67      5.45 o
  -1   4  10        1.71        3.20      8.48 o
   0   4  10        2.37        8.75      8.38 o
   1   4  10        0.76        2.48      8.20 o
   2   4  10        2.61        2.16      7.01 o
   3   4  10        3.01        8.42     11.73 o
 -10   5  10        0.06        0.88     11.31 o
  -9   5  10        0.27        0.05     10.94 o
  -8   5  10       75.66       78.96     12.10 o
  -7   5  10      205.92      194.87     13.51 o
  -6   5  10       42.27       32.12     10.90 o
  -5   5  10        6.91        2.91      9.35 o
  -4   5  10        0.20        0.00      9.28 o
  -3   5  10        4.64        8.84      8.69 o
  -2   5  10       20.93       23.45      8.75 o
  -1   5  10       13.14        9.77      8.55 o
   0   5  10        2.14        1.98      6.95 o
   1   5  10        2.30        0.25     12.39 o
 -10   6  10        1.61        0.06     11.42 o
  -9   6  10        0.03        6.53     11.11 o
  -8   6  10        2.90       19.84     10.86 o
  -7   6  10       65.15       54.17     11.42 o
  -6   6  10       56.51       58.25     11.33 o
  -5   6  10        0.22        0.01      9.30 o
  -4   6  10        0.55        1.24      8.91 o
  -3   6  10        5.36        6.10      6.77 o
  -2   6  10        0.59        6.40     11.93 o
  -9   7  10        0.00        2.47      8.07 o
  -8   7  10        2.38       13.46      8.03 o
  -7   7  10        2.35       11.18      7.54 o
  -6   7  10        1.59        8.63      9.40 o
  -5   7  10        0.64       13.01     12.61 o
   1 -14  11       29.62       29.50     12.63 o
   2 -14  11      189.37      221.56     16.05 o
   3 -14  11       81.55      121.02     13.76 o
   4 -14  11        8.70       13.86     11.41 o
   5 -14  11        0.25       11.37     11.10 o
  -4 -13  11        8.65       17.59     11.01 o
  -3 -13  11       36.85       62.08     10.91 o
  -2 -13  11       11.36       13.60      8.41 o
  -1 -13  11        0.09       10.80     11.69 o
   0 -13  11       52.50       61.94     12.94 o
   1 -13  11        1.54        5.75     11.39 o
   2 -13  11       39.87       34.49     11.63 o
   3 -13  11        2.69        2.98     10.82 o
   4 -13  11        1.29        0.01     10.30 o
   7 -13  11        2.35        0.00     10.29 o
  -5 -12  11       34.51       61.54     11.77 o
  -4 -12  11       11.15        5.61      7.48 o
  -3 -12  11        0.38       10.34      7.13 o
  -2 -12  11       40.91       48.22      7.60 o
  -1 -12  11        6.54        9.36      6.14 o
   0 -12  11        4.64       10.86      6.04 o
   1 -12  11       37.78       36.06      9.43 o
   2 -12  11       56.64       57.32      6.66 o
   3 -12  11       12.13       12.41      6.13 o
   4 -12  11        0.40        3.76      5.90 o
   5 -12  11        0.57        0.01      7.67 o
   6 -12  11       11.62       16.34      9.14 o
   7 -12  11        0.46        2.60      6.58 o
   8 -12  11        2.90        8.06      6.92 o
   9 -12  11        0.18        0.00     10.35 o
  -7 -11  11        0.47        2.99     10.80 o
  -6 -11  11        0.80        2.51      7.51 o
  -5 -11  11       15.51       27.56      7.45 o
  -4 -11  11        1.57        9.30      6.97 o
  -3 -11  11       58.14       54.71      7.27 o
  -2 -11  11        0.63       11.22      4.77 o
  -1 -11  11       37.40       39.30      5.02 o
   0 -11  11        0.48        0.02      4.51 o
   1 -11  11       15.13       14.75      4.59 o
   2 -11  11       84.64       85.27      5.49 o
   3 -11  11        7.27        3.76      7.37 o
   4 -11  11       14.48       13.07      8.21 o
   5 -11  11        0.12        0.81      8.37 o
   6 -11  11        0.02        0.00      6.19 o
   7 -11  11        8.81        7.90      6.57 o
   8 -11  11        0.62        4.66      6.82 o
  -9 -10  11        0.11        2.93     10.55 o
  -8 -10  11        8.61        2.54     10.69 o
  -7 -10  11        2.42        5.90      7.35 o
  -6 -10  11        0.17        1.00      7.08 o
  -5 -10  11        7.83       13.95      6.93 o
  -4 -10  11       21.25       22.84      6.75 o
  -3 -10  11       58.87       67.05      5.61 o
  -2 -10  11        6.00        9.36      3.93 o
  -1 -10  11       72.88       79.32      4.51 o
   0 -10  11        4.38        8.84      3.72 o
   1 -10  11        0.02        0.38      4.58 o
   2 -10  11       44.71       53.44      8.18 o
   3 -10  11       15.57       17.86      7.85 o
   4 -10  11        0.44        0.01      8.05 o
   5 -10  11       14.65        1.92      8.73 o
   6 -10  11        0.05        2.37      6.32 o
   7 -10  11        5.60        3.28      6.37 o
   8 -10  11        6.79       14.98     10.86 o
  -9  -9  11        3.34       12.08     10.37 o
  -8  -9  11        0.47        8.51      7.18 o
  -7  -9  11        1.63        3.83      6.89 o
  -6  -9  11       13.15       13.16      7.03 o
  -5  -9  11        5.07        9.58      6.38 o
  -4  -9  11       94.04       95.70      5.61 o
  -3  -9  11      244.97      239.02      5.84 o
  -2  -9  11      220.89      229.28      6.23 o
  -1  -9  11       95.54       81.56      4.52 o
   0  -9  11       34.80       36.57      4.33 o
   1  -9  11        2.72        2.89      5.27 o
   2  -9  11        0.86        0.62      7.71 o
   3  -9  11        8.41       14.41      8.69 o
   4  -9  11       89.73       90.01     10.05 o
   5  -9  11       12.61       12.41      5.83 o
   6  -9  11      103.95       86.34      7.15 o
   7  -9  11        9.64        9.31     10.68 o
   8  -9  11       29.19       38.63     11.82 o
  -9  -8  11        5.04        7.85     10.70 o
  -8  -8  11       29.97       42.85     10.84 o
  -7  -8  11        0.12        0.06      5.78 o
  -6  -8  11        4.35        3.82      4.67 o
  -5  -8  11       13.40       14.77      4.76 o
  -4  -8  11       13.91       18.43      4.22 o
  -3  -8  11      828.09      807.03     14.35 o
  -2  -8  11      165.84      166.73      5.95 o
  -1  -8  11      305.23      257.99      6.37 o
   0  -8  11       14.76       14.19      8.29 o
   1  -8  11       26.94       27.67      8.12 o
   2  -8  11       36.83       29.03      8.65 o
   3  -8  11       19.91       12.77      8.98 o
   4  -8  11       12.61        6.32      5.44 o
   5  -8  11       20.07       20.88      5.76 o
   6  -8  11       81.81       79.07     11.99 o
   7  -8  11       96.61      109.58     12.90 o
   8  -8  11        3.99        7.46     11.70 o
 -10  -7  11        0.02        2.73     10.41 o
  -9  -7  11       15.97       14.31      6.84 o
  -8  -7  11       75.47       66.71      7.08 o
  -7  -7  11        0.13        1.40      5.87 o
  -6  -7  11      104.64      103.44      7.12 o
  -5  -7  11        2.29        0.23      5.44 o
  -4  -7  11        5.46        6.73      4.90 o
  -3  -7  11        1.17        1.37      4.87 o
  -2  -7  11     1131.07     1092.82     18.83 o
  -1  -7  11        1.84        2.48      3.86 o
   0  -7  11       14.23       11.06      3.40 o
   1  -7  11      121.75      111.04     10.12 o
   2  -7  11       19.04        9.83      8.05 o
   3  -7  11        7.32       13.39      8.64 o
   4  -7  11        3.13        1.11      4.97 o
   5  -7  11        2.78        1.23      6.89 o
   6  -7  11       22.29       18.55     10.72 o
   7  -7  11       68.43       73.63     12.39 o
   8  -7  11       43.14       56.79     12.62 o
 -11  -6  11        1.98        0.02     10.13 o
 -10  -6  11        0.41        1.29      9.25 o
  -9  -6  11       49.19       46.31      7.18 o
  -8  -6  11       22.55       25.03      6.56 o
  -7  -6  11       19.59       25.37      6.23 o
  -6  -6  11        8.48       12.20      5.81 o
  -5  -6  11       39.44       36.75      5.33 o
  -4  -6  11        0.31        3.24      4.74 o
  -3  -6  11       71.38       79.94      5.45 o
  -2  -6  11        1.14        5.02      6.00 o
  -1  -6  11       30.67       31.55      6.45 o
   0  -6  11       19.57       12.68      8.30 o
   1  -6  11        9.82       11.04      8.21 o
   2  -6  11      213.43      191.75     11.34 o
   3  -6  11       33.93       35.11      4.89 o
   4  -6  11        0.68        6.46      8.67 o
   5  -6  11        8.51       23.36     10.10 o
   6  -6  11        0.77        0.06     10.69 o
   7  -6  11        4.70        0.00     11.33 o
   8  -6  11       32.91       57.33     12.86 o
 -12  -5  11        3.31        0.61     10.89 o
 -11  -5  11        6.13        3.45     10.42 o
 -10  -5  11        0.10        5.80      9.47 o
  -9  -5  11        2.32        0.26      9.01 o
  -8  -5  11       28.33       32.34      9.40 o
  -7  -5  11       56.44       43.92      9.61 o
  -6  -5  11        0.14        0.00      8.59 o
  -5  -5  11      492.36      453.98     10.87 o
  -4  -5  11      425.22      429.43     10.47 o
  -3  -5  11       36.25       44.12      6.63 o
  -2  -5  11       21.62       19.76      6.06 o
  -1  -5  11       12.90       14.76      6.05 o
   0  -5  11        2.58        2.92      8.15 o
   1  -5  11        0.20        6.96      8.48 o
   2  -5  11      236.52      227.92     12.50 o
   3  -5  11       46.69       43.25      9.67 o
   4  -5  11       43.06       32.13     10.04 o
   5  -5  11        0.61        0.29      9.64 o
   6  -5  11       18.76       17.97      7.40 o
   7  -5  11       16.06       25.84     11.65 o
   8  -5  11        8.60       11.82     11.98 o
 -12  -4  11        4.39        0.65     11.20 o
 -11  -4  11        2.47        3.31     10.23 o
 -10  -4  11        8.05        4.61     10.52 o
  -9  -4  11        0.07        0.24      9.36 o
  -8  -4  11        0.00        0.00      9.55 o
  -7  -4  11        0.76        0.00      9.40 o
  -6  -4  11      152.15      139.03     11.65 o
  -5  -4  11        1.17        0.08      6.45 o
  -4  -4  11       20.88       18.96      6.54 o
  -3  -4  11       48.30       41.33      6.69 o
  -2  -4  11        2.64        5.97      6.05 o
  -1  -4  11       20.19       24.67      6.28 o
   0  -4  11        1.03        1.84      8.53 o
   1  -4  11        9.68       12.58      8.50 o
   2  -4  11      128.69      121.69     10.90 o
   3  -4  11       66.85       66.41     10.86 o
   4  -4  11        0.96        4.18      9.63 o
   5  -4  11        0.79        0.31      9.79 o
   6  -4  11        0.28        1.89      7.41 o
   7  -4  11       12.37       10.92     11.91 o
 -12  -3  11        0.16        4.61     11.27 o
 -11  -3  11        3.74        8.00     10.86 o
 -10  -3  11       49.55       33.86     11.16 o
  -9  -3  11       16.30        5.32      9.93 o
  -8  -3  11        0.51        1.13      9.51 o
  -7  -3  11        9.09        3.65      9.19 o
  -6  -3  11        1.15        3.91      6.37 o
  -5  -3  11       16.20       16.21      6.30 o
  -4  -3  11       25.62       33.34      6.36 o
  -3  -3  11        1.17        1.00      6.17 o
  -2  -3  11       21.64       22.83      6.24 o
  -1  -3  11       14.10       11.03      6.18 o
   0  -3  11       10.18        6.85      8.59 o
   1  -3  11        3.00        5.27      8.67 o
   2  -3  11      158.25      157.71     11.72 o
   3  -3  11      196.27      202.54     13.78 o
   4  -3  11       20.34       33.03     10.52 o
   5  -3  11        2.52        3.19     10.06 o
   6  -3  11        5.98        2.95      7.65 o
   7  -3  11        8.39       20.37     12.40 o
 -12  -2  11        6.77       10.66     11.85 o
 -11  -2  11       28.21       32.05     11.73 o
 -10  -2  11        0.10        5.00     10.54 o
  -9  -2  11        0.57        0.03     10.16 o
  -8  -2  11        6.49        3.01      9.99 o
  -7  -2  11        3.76        7.86      9.65 o
  -6  -2  11        4.99       11.14      6.42 o
  -5  -2  11        3.81        5.83      6.16 o
  -4  -2  11        5.46        3.10      6.19 o
  -3  -2  11      243.43      205.92      8.65 o
  -2  -2  11       47.76       46.81      6.83 o
  -1  -2  11        1.48        1.01      6.10 o
   0  -2  11        9.00        4.07      8.96 o
   1  -2  11       58.51       48.57      9.83 o
   2  -2  11      241.24      288.17     14.02 o
   3  -2  11     1209.29     1244.66     24.64 o
   4  -2  11      139.15      116.77     12.39 o
   5  -2  11       10.77       13.31      7.26 o
   6  -2  11        8.02       10.92      7.69 o
   7  -2  11        0.87        0.00     11.88 o
 -12  -1  11        0.14        0.02     12.13 o
 -11  -1  11        0.00        0.02     11.29 o
 -10  -1  11        2.78        3.61     10.67 o
  -9  -1  11        0.21        0.05     10.07 o
  -8  -1  11       24.64       11.13     10.22 o
  -7  -1  11        0.27        0.07      9.52 o
  -6  -1  11       29.61       30.65      6.83 o
  -5  -1  11       20.12       21.92      6.48 o
  -4  -1  11        7.50        4.82      6.35 o
  -3  -1  11       45.01       62.87      7.06 o
  -2  -1  11      240.32      226.91     13.36 o
  -1  -1  11       36.67       36.38      9.76 o
   0  -1  11        1.98        0.29      9.21 o
   1  -1  11       51.64       59.83     10.70 o
   2  -1  11        2.79        9.92      9.97 o
   3  -1  11       60.18       52.13     10.93 o
   4  -1  11       65.48       73.57     11.19 o
   5  -1  11       21.92       22.73      7.76 o
   6  -1  11       21.62       36.00     12.11 o
 -11   0  11        5.14        8.19     11.74 o
 -10   0  11        3.04        0.08     10.90 o
  -9   0  11       68.90       53.85     11.64 o
  -8   0  11      136.44      114.19     12.68 o
  -7   0  11        4.13       19.13     10.20 o
  -6   0  11       11.77       16.60      6.51 o
  -5   0  11       15.33       15.08      6.38 o
  -4   0  11       36.56       29.55      6.67 o
  -3   0  11       70.30       61.52      7.04 o
  -2   0  11      139.44      120.25     13.40 o
  -1   0  11        3.45        0.04      6.06 o
   0   0  11        2.33        3.69      9.37 o
   1   0  11       48.49       55.59     10.54 o
   2   0  11        2.92        6.60      9.68 o
   3   0  11        2.98        6.90      9.96 o
   4   0  11       66.46       79.02     11.62 o
   5   0  11        2.39        4.16      7.44 o
   6   0  11        3.97        5.43     11.37 o
 -11   1  11        1.64        0.10     11.85 o
 -10   1  11        8.45        5.25     11.14 o
  -9   1  11       32.70       47.50     11.79 o
  -8   1  11      131.02      108.60     12.90 o
  -7   1  11       11.09       14.02      9.90 o
  -6   1  11        3.06        3.01      6.36 o
  -5   1  11       13.89        9.63      6.43 o
  -4   1  11        1.05        1.83      6.15 o
  -3   1  11        0.28        2.10      6.02 o
  -2   1  11        5.45        0.01      6.07 o
  -1   1  11        3.34        4.87      6.05 o
   0   1  11        4.54        6.01      8.87 o
   1   1  11        5.48        8.32      9.14 o
   2   1  11       32.77       43.00      9.96 o
   3   1  11        0.35        0.03      9.14 o
   4   1  11        0.52        0.00      9.77 o
   5   1  11        0.25        2.68      7.31 o
   6   1  11       14.47       18.79      8.04 o
 -11   2  11        0.37        1.31     11.93 o
 -10   2  11        0.37        0.67     11.01 o
  -9   2  11        4.84        0.00     10.79 o
  -8   2  11        7.46        2.56     10.48 o
  -7   2  11        0.25        3.00      9.95 o
  -6   2  11       65.50       75.95      7.31 o
  -5   2  11        1.46        2.38      6.23 o
  -4   2  11        3.49        3.03      6.14 o
  -3   2  11        0.20        2.27      6.25 o
  -2   2  11        2.93        4.64      6.14 o
  -1   2  11        0.06        3.35      6.03 o
   0   2  11       50.23       47.07     10.12 o
   1   2  11        1.53        6.45      9.30 o
   2   2  11       40.10       51.87     10.11 o
   3   2  11        2.17        5.75      9.24 o
   4   2  11        0.47        5.21      7.40 o
   5   2  11        4.99        7.79      6.15 o
 -10   3  11        0.04        0.01     11.09 o
  -9   3  11        0.03        0.61     11.09 o
  -8   3  11        0.18        0.63     10.22 o
  -7   3  11        1.22        0.01     10.24 o
  -6   3  11        6.71       16.67      9.94 o
  -5   3  11        0.82        4.11      6.28 o
  -4   3  11        1.41        0.17      6.09 o
  -3   3  11        0.66        0.00      6.09 o
  -2   3  11        0.81        1.32      6.15 o
  -1   3  11       22.41       17.42      6.46 o
   0   3  11        0.48        0.05      8.89 o
   1   3  11        1.45        0.61      8.84 o
   2   3  11       20.45       28.14      9.46 o
   3   3  11       11.16       13.50      9.15 o
 -10   4  11        0.81        0.02     11.70 o
  -9   4  11        0.72        0.05     11.05 o
  -8   4  11        0.05        2.63     10.30 o
  -7   4  11        2.80        3.28     10.35 o
  -6   4  11        7.90       16.04     10.47 o
  -5   4  11        0.26        0.10      9.61 o
  -4   4  11        3.94        0.01      9.95 o
  -3   4  11        1.09        4.11      8.86 o
  -2   4  11        0.39        4.45      8.93 o
  -1   4  11        0.18        0.05      8.64 o
   0   4  11        2.43        0.10      9.24 o
   1   4  11        0.16        0.06      9.26 o
  -9   5  11        0.01        8.50     11.06 o
  -8   5  11        0.11        6.31     10.34 o
  -7   5  11        2.15        5.14     10.37 o
  -6   5  11        4.20        0.06     10.09 o
  -5   5  11        4.71        3.66     10.17 o
  -4   5  11        1.44        0.08      9.52 o
  -3   5  11        0.86        4.64      9.06 o
  -2   5  11        0.52        0.01      8.77 o
  -1   5  11        2.81        7.36      8.64 o
  -8   6  11        2.52        0.95     10.57 o
  -7   6  11        0.80        2.75     10.38 o
  -6   6  11        0.45        0.67     10.11 o
  -5   6  11       14.98        1.96      9.50 o
  -4   6  11       13.17       12.57      9.57 o
  -7   7  11        0.64        0.73     10.44 o
   3 -14  12        0.09        3.06     11.63 o
   4 -14  12        5.14        1.78     11.51 o
  -4 -13  12       84.46      102.21     12.84 o
  -3 -13  12       57.75       65.35     11.23 o
  -2 -13  12       32.24       37.57      9.93 o
  -1 -13  12       10.04       19.88     12.48 o
   0 -13  12        1.61        7.88     12.19 o
   1 -13  12        5.26       15.61     11.84 o
   2 -13  12       39.36       56.40     12.56 o
   3 -13  12       18.39       15.57     11.52 o
   7 -13  12        5.14        0.83     10.27 o
  -5 -12  12        1.13        5.03     10.10 o
  -4 -12  12       81.18       94.92      8.86 o
  -3 -12  12        8.17        8.50      7.21 o
  -2 -12  12       27.15       33.01      5.65 o
  -1 -12  12       50.76       52.85      7.35 o
   0 -12  12        0.08        1.47      6.37 o
   1 -12  12        0.44        1.68      6.55 o
   2 -12  12        0.15        0.01      6.27 o
   3 -12  12       13.28        6.45      7.84 o
   4 -12  12       20.53       31.74      8.26 o
   5 -12  12       32.58       43.41      9.61 o
   6 -12  12        1.59        2.52      6.50 o
   7 -12  12        3.22        0.19      6.76 o
  -6 -11  12        2.93        5.94      7.64 o
  -5 -11  12        0.18        5.13      7.31 o
  -4 -11  12        7.29        7.56      7.14 o
  -3 -11  12       88.18       94.53      7.89 o
  -2 -11  12       84.77       84.23      5.90 o
  -1 -11  12        0.20        2.54      6.41 o
   0 -11  12       23.91       19.98      5.01 o
   1 -11  12       14.81       13.06      5.59 o
   2 -11  12        4.24        1.23      5.63 o
   3 -11  12        0.80        0.00      7.78 o
   4 -11  12        0.19        1.21      8.71 o
   5 -11  12        8.26        3.51      9.16 o
   6 -11  12       36.29       36.64      6.96 o
   7 -11  12        0.24       10.73     10.06 o
  -8 -10  12       43.79       53.43     12.08 o
  -7 -10  12        5.06        3.28      7.44 o
  -6 -10  12        0.54        8.85      7.07 o
  -5 -10  12        0.66        6.20      6.74 o
  -4 -10  12        0.86        1.39      6.48 o
  -3 -10  12        9.01        9.63      5.09 o
  -2 -10  12      123.56      116.89      5.16 o
  -1 -10  12      187.15      198.18      8.01 o
   0 -10  12       72.79       79.01      6.77 o
   1 -10  12      140.84      129.46      7.75 o
   2 -10  12        0.00        1.22      7.57 o
   3 -10  12        0.05        0.00      8.28 o
   4 -10  12        2.07        1.91      6.25 o
   5 -10  12       11.38        6.44      5.75 o
   6 -10  12        0.00        2.36      9.71 o
   7 -10  12       43.59       45.78     11.49 o
  -8  -9  12        8.01        9.55     10.37 o
  -7  -9  12       13.83       15.08      9.93 o
  -6  -9  12        3.02        5.44      9.13 o
  -5  -9  12       16.84       21.29      5.69 o
  -4  -9  12        0.19        3.89      4.68 o
  -3  -9  12        0.26        0.72      4.51 o
  -2  -9  12       10.74        9.34      4.25 o
  -1  -9  12       12.04        8.23      5.76 o
   0  -9  12        7.63        2.86      5.74 o
   1  -9  12      152.45      149.69      7.74 o
   2  -9  12       17.28       13.95      8.76 o
   3  -9  12        2.65        3.95      8.63 o
   4  -9  12        4.58        0.05      9.13 o
   5  -9  12       11.15        3.78      9.94 o
   6  -9  12        6.11        3.86     10.46 o
   7  -9  12       23.06       45.47     11.82 o
  -9  -8  12        0.66        0.01     10.53 o
  -8  -8  12        1.06        5.45      9.68 o
  -7  -8  12       27.84       33.45      6.33 o
  -6  -8  12        0.81        1.42      5.68 o
  -5  -8  12       80.59       83.94      6.54 o
  -4  -8  12       56.96       56.62      5.37 o
  -3  -8  12        5.26        7.46      4.62 o
  -2  -8  12        3.14        9.47      4.40 o
  -1  -8  12      128.90      121.00      9.89 o
   0  -8  12        5.30        0.05      6.13 o
   1  -8  12       35.84       25.11      8.56 o
   2  -8  12        8.22        9.07      8.86 o
   3  -8  12       44.41       39.32      9.93 o
   4  -8  12        7.14        6.05      9.42 o
   5  -8  12        0.39        0.05      7.04 o
   6  -8  12        3.70        3.71     11.16 o
   7  -8  12      114.35      144.95     14.26 o
  -9  -7  12        0.10        2.32      6.44 o
  -8  -7  12        8.62       10.84      6.47 o
  -7  -7  12        0.54        4.08      5.85 o
  -6  -7  12       50.60       47.12      6.58 o
  -5  -7  12       71.95       60.33      5.56 o
  -4  -7  12     1376.22     1347.72     13.03 o
  -3  -7  12      111.13      116.80      5.73 o
  -2  -7  12       47.27       45.85      7.12 o
  -1  -7  12        6.51        1.31      6.19 o
   0  -7  12      113.36       97.73      8.67 o
   1  -7  12      253.70      211.26     12.10 o
   2  -7  12      487.44      420.11     15.57 o
   3  -7  12       48.15       39.39      9.98 o
   4  -7  12       12.20        9.35      9.43 o
   5  -7  12        4.53       13.69      7.30 o
   6  -7  12        8.96       13.13     11.63 o
   7  -7  12        0.14        0.02     11.69 o
 -11  -6  12        4.19        0.02     10.63 o
 -10  -6  12        7.72        1.68     10.27 o
  -9  -6  12       10.19       11.31      9.28 o
  -8  -6  12        3.93        3.80      9.09 o
  -7  -6  12       90.59       85.11     10.52 o
  -6  -6  12        7.20        5.82      9.45 o
  -5  -6  12        0.03        2.05      6.91 o
  -4  -6  12      328.24      322.19     10.18 o
  -3  -6  12      527.14      548.23     13.47 o
  -2  -6  12       11.08       10.82     10.30 o
  -1  -6  12        4.04        0.98      6.33 o
   0  -6  12        7.89        6.85      8.59 o
   1  -6  12       21.01       18.14      9.37 o
   2  -6  12       27.62       21.59      9.05 o
   3  -6  12        1.36        0.07      9.37 o
   4  -6  12        6.53        3.24      9.37 o
   5  -6  12       32.82       27.04     10.69 o
   6  -6  12        0.00        1.25      7.74 o
   7  -6  12        1.34        3.17     11.97 o
 -11  -5  12        1.73       11.11     10.69 o
 -10  -5  12       67.50       70.11     11.85 o
  -9  -5  12        5.78        1.71      9.44 o
  -8  -5  12        0.64        4.91      9.19 o
  -7  -5  12        0.49        0.02      9.60 o
  -6  -5  12      100.15       99.46     10.93 o
  -5  -5  12       31.70       33.92      7.27 o
  -4  -5  12      987.82      975.06     14.89 o
  -3  -5  12      190.98      189.81     12.25 o
  -2  -5  12      134.18      128.01      9.71 o
  -1  -5  12       16.35       17.10      6.59 o
   0  -5  12       27.20       23.47      9.03 o
   1  -5  12       76.23       73.99     10.27 o
   2  -5  12        9.87       18.76      9.44 o
   3  -5  12       54.57       44.83     10.45 o
   4  -5  12       43.02       43.49     10.77 o
   5  -5  12        0.66        2.26     10.03 o
   6  -5  12        0.05        0.00      7.56 o
   7  -5  12        0.98        0.01     12.21 o
 -11  -4  12       35.95       44.31     11.86 o
 -10  -4  12       20.17       18.67     11.26 o
  -9  -4  12       98.32      110.80     12.13 o
  -8  -4  12        4.48        0.01     10.04 o
  -7  -4  12        4.45        2.82      9.60 o
  -6  -4  12        7.52        4.61      6.94 o
  -5  -4  12       93.66       90.79      8.09 o
  -4  -4  12      326.10      338.80     10.34 o
  -3  -4  12       37.11       38.46      6.98 o
  -2  -4  12      166.58      166.48     15.92 o
  -1  -4  12       99.53      101.89      7.83 o
   0  -4  12        8.18        6.85      8.97 o
   1  -4  12        0.14        0.08      9.06 o
   2  -4  12        1.20        3.31      9.49 o
   3  -4  12       55.20       51.79     10.92 o
   4  -4  12       16.18       13.19     10.16 o
   5  -4  12       16.35       14.11     10.79 o
   6  -4  12        2.80        6.29      7.91 o
 -11  -3  12        0.70        0.00     11.08 o
 -10  -3  12        1.34        5.64     10.86 o
  -9  -3  12       33.40       33.25     11.03 o
  -8  -3  12        0.58        0.00     10.32 o
  -7  -3  12        1.72        0.81      9.93 o
  -6  -3  12        0.30        1.12      6.66 o
  -5  -3  12       21.27       26.66      7.10 o
  -4  -3  12       14.84        8.57      6.47 o
  -3  -3  12       10.83        7.73      6.52 o
  -2  -3  12        0.99        0.11      6.24 o
  -1  -3  12       58.22       55.89      6.99 o
   0  -3  12        5.83        2.68      8.93 o
   1  -3  12        1.62        0.03      9.20 o
   2  -3  12        1.21        2.21      9.81 o
   3  -3  12        2.51        4.63      9.76 o
   4  -3  12       87.32       80.40     11.78 o
   5  -3  12        2.49        0.00     10.56 o
   6  -3  12       11.79       12.70      8.27 o
 -11  -2  12        1.69        0.01     11.78 o
 -10  -2  12        1.48        0.01     11.04 o
  -9  -2  12        2.59        0.01     10.85 o
  -8  -2  12        1.87        0.00     10.48 o
  -7  -2  12       29.06       22.45      9.93 o
  -6  -2  12        4.00        2.73      6.72 o
  -5  -2  12       11.98        8.93      6.79 o
  -4  -2  12        4.32       10.22      6.46 o
  -3  -2  12       22.39       35.20      6.93 o
  -2  -2  12        9.73       17.33      6.50 o
  -1  -2  12        0.31        1.78      6.38 o
   0  -2  12        7.61        0.98      9.41 o
   1  -2  12       11.10       21.76     10.14 o
   2  -2  12        0.16        5.40     10.18 o
   3  -2  12        0.07        1.40     10.39 o
   4  -2  12        1.71        7.44     10.29 o
   5  -2  12       17.06       28.87      8.15 o
   6  -2  12        1.78        4.29      8.41 o
 -11  -1  12        0.12        0.02     11.98 o
 -10  -1  12        0.02        0.03     11.30 o
  -9  -1  12        0.03        0.02     11.19 o
  -8  -1  12       15.20       11.14     10.43 o
  -7  -1  12        0.10        1.87      9.84 o
  -6  -1  12       11.48       15.67      6.94 o
  -5  -1  12        2.87        8.56      6.72 o
  -4  -1  12        2.21        3.79      6.45 o
  -3  -1  12       21.90       16.49      6.74 o
  -2  -1  12       80.91       88.20      7.61 o
  -1  -1  12       10.97       22.79      6.83 o
   0  -1  12       63.12       72.58     11.17 o
   1  -1  12       75.18       81.92     11.45 o
   2  -1  12      125.32      145.33     12.65 o
   3  -1  12        0.22        0.18      9.97 o
   4  -1  12        3.55        1.75     10.52 o
   5  -1  12        0.56        1.62      7.71 o
 -11   0  12        0.76        0.04     12.31 o
 -10   0  12        0.88        0.04     11.69 o
  -9   0  12        1.61        0.01     11.11 o
  -8   0  12        1.13        9.25     10.18 o
  -7   0  12        0.34        0.01      9.88 o
  -6   0  12       14.83       21.63      7.00 o
  -5   0  12        1.81        0.02      6.65 o
  -4   0  12       16.54       16.94      6.91 o
  -3   0  12       17.76       16.10      6.65 o
  -2   0  12        1.63        3.29      6.40 o
  -1   0  12       12.32       15.52      6.71 o
   0   0  12       69.98       53.30     11.00 o
   1   0  12       50.59       50.69     10.77 o
   2   0  12       50.76       55.31     11.09 o
   3   0  12        2.05        0.07     10.22 o
   4   0  12        1.25        4.12     10.05 o
   5   0  12        0.03        0.57      7.99 o
 -10   1  12        1.72        6.57     12.16 o
  -9   1  12        1.70        9.99     11.32 o
  -8   1  12        0.14        4.77     10.21 o
  -7   1  12        3.15        9.32     10.52 o
  -6   1  12        8.96       10.21      6.97 o
  -5   1  12        4.19        3.92      6.55 o
  -4   1  12        9.44       11.25      6.80 o
  -3   1  12        3.68        1.35      6.48 o
  -2   1  12        5.46        3.84      6.58 o
  -1   1  12        0.03        1.93      6.44 o
   0   1  12      131.94      116.27     12.01 o
   1   1  12        9.05       20.11     10.12 o
   2   1  12        0.03        3.55      9.85 o
   3   1  12        7.14        5.85      9.95 o
   4   1  12        0.01        1.53      7.53 o
 -10   2  12        0.07        5.30     12.17 o
  -9   2  12        0.32        9.79     11.55 o
  -8   2  12        0.34        3.60     10.63 o
  -7   2  12        0.56        0.92     10.33 o
  -6   2  12       17.63       16.75      6.95 o
  -5   2  12       83.55       70.09      7.70 o
  -4   2  12        0.79        0.03      6.38 o
  -3   2  12        0.01        0.00      6.46 o
  -2   2  12        1.51        1.57      6.41 o
  -1   2  12        1.84        5.60      6.49 o
   0   2  12       13.28       23.93      6.88 o
   1   2  12        9.94        9.96     10.01 o
   2   2  12        0.55        5.26      9.60 o
   3   2  12        3.18        1.36      9.98 o
   4   2  12        0.00        0.02     12.20 o
  -9   3  12        5.84        4.72     11.07 o
  -8   3  12        0.33        1.41     10.89 o
  -7   3  12        0.31        1.89     10.47 o
  -6   3  12        0.03        2.10     10.15 o
  -5   3  12        3.90        2.70      6.76 o
  -4   3  12        3.53        4.59      6.50 o
  -3   3  12        0.02        2.98      6.50 o
  -2   3  12        0.62        0.36      6.37 o
  -1   3  12        4.24        7.18      9.53 o
   0   3  12        0.23        4.87      9.58 o
   1   3  12        9.06        8.96     10.01 o
   2   3  12        0.34        4.51     10.11 o
  -8   4  12        0.05        9.35     11.20 o
  -7   4  12        0.11        2.18     10.72 o
  -6   4  12        2.28        9.17     10.26 o
  -5   4  12        0.00        2.12     10.25 o
  -4   4  12        1.91        0.01      9.77 o
  -3   4  12        6.13       13.25     10.10 o
  -2   4  12        9.44        8.88      9.86 o
  -1   4  12        0.29        0.17      9.66 o
   0   4  12        0.00        2.83      9.84 o
  -7   5  12        0.42        0.00     10.86 o
  -6   5  12        1.56        0.70     10.60 o
  -5   5  12        0.22        5.75     10.66 o
  -4   5  12       21.06       19.38     10.27 o
  -3   5  12       14.09        5.37      9.85 o
  -2   5  12        6.45        9.71      9.18 o
  -6   6  12        0.91        0.00     10.14 o
  -5   6  12        1.80        7.18     10.14 o
  -4 -13  13       35.36       40.92     11.39 o
   1 -13  13        0.90        1.49     12.03 o
   3 -13  13        6.98        5.52      8.68 o
   4 -13  13        0.55        0.00      9.28 o
  -5 -12  13       13.80       20.65     10.66 o
  -4 -12  13        0.00        0.00      9.53 o
  -2 -12  13       39.56       56.20      7.77 o
  -1 -12  13       16.55       13.70      7.15 o
   0 -12  13      217.16      218.50     13.01 o
   1 -12  13      104.04      128.32     11.50 o
   2 -12  13       18.52       16.82      9.20 o
   3 -12  13        0.01        0.21      6.14 o
   4 -12  13        0.34       11.41      8.87 o
   5 -12  13        0.34        3.86      8.79 o
   6 -12  13        1.57        0.75      9.92 o
  -6 -11  13        1.78        2.55     10.28 o
  -5 -11  13       65.28       80.91      8.58 o
  -4 -11  13        1.85        2.99      7.14 o
  -3 -11  13        3.87       12.57      9.29 o
  -2 -11  13       31.61       22.95      9.40 o
  -1 -11  13        0.07        0.10      8.78 o
   0 -11  13       77.32       71.68      6.91 o
   1 -11  13        0.73        1.77      5.87 o
   2 -11  13       17.74       11.30      6.27 o
   3 -11  13        0.03        0.01      9.09 o
   4 -11  13        0.38        2.88      8.70 o
   5 -11  13        0.64        0.01      9.35 o
   6 -11  13        5.61       11.04     10.08 o
  -7 -10  13        7.56        7.16     10.34 o
  -6 -10  13       61.07       56.81     11.07 o
  -5 -10  13        0.00        0.01      8.62 o
  -4 -10  13        6.87        6.64      6.06 o
  -3 -10  13        4.86        7.35      4.67 o
  -2 -10  13        1.30        1.16      5.88 o
  -1 -10  13        0.70        1.58      5.83 o
   0 -10  13        0.35        0.94      6.03 o
   1 -10  13       16.25        9.41      6.16 o
   2 -10  13        0.00        2.35      8.40 o
   3 -10  13        3.31        6.34      8.77 o
   4 -10  13        0.70        5.90      9.33 o
   5 -10  13        0.06        0.44      9.59 o
   6 -10  13        1.95        0.00     10.42 o
  -8  -9  13        2.03        1.09     10.24 o
  -7  -9  13        1.24        4.01      9.77 o
  -6  -9  13        6.43        5.13      9.27 o
  -5  -9  13        4.71        7.38      5.71 o
  -4  -9  13       16.46       25.89      5.06 o
  -3  -9  13       20.99       25.44      4.78 o
  -2  -9  13        9.38       15.69      6.40 o
  -1  -9  13       10.85        4.15      6.27 o
   0  -9  13       63.46       61.29      6.85 o
   1  -9  13        4.17        0.48      6.52 o
   2  -9  13      118.97      108.25     10.78 o
   3  -9  13       13.64       12.26      9.46 o
   4  -9  13        3.88       11.98      9.80 o
   5  -9  13        0.27        1.00      7.31 o
   6  -9  13        0.19        0.08     11.00 o
  -8  -8  13        0.22        1.96      9.67 o
  -7  -8  13        0.28        0.56      6.07 o
  -6  -8  13        3.34        3.75      5.93 o
  -5  -8  13        1.20        3.36      4.92 o
  -4  -8  13       13.68       11.84      4.85 o
  -3  -8  13       20.35       14.22      4.64 o
  -2  -8  13        0.00        1.12      6.42 o
  -1  -8  13        1.22        0.03      6.43 o
   0  -8  13       35.81       38.50      7.06 o
   1  -8  13        7.19        2.55      8.78 o
   2  -8  13       33.95       24.10      9.77 o
   3  -8  13       82.62       59.92     10.76 o
   4  -8  13       11.85       13.22     10.27 o
   5  -8  13        2.40        2.04      7.38 o
   6  -8  13        0.82        0.02     11.63 o
  -9  -7  13        0.29        0.80      9.72 o
  -8  -7  13       15.90       14.29      9.30 o
  -7  -7  13        1.08        0.01      8.54 o
  -6  -7  13        8.53        6.35      9.07 o
  -5  -7  13       36.25       39.01      7.39 o
  -4  -7  13      280.07      294.67      9.93 o
  -3  -7  13       37.22       27.78      7.20 o
  -2  -7  13      184.43      184.62      9.08 o
  -1  -7  13        1.08        0.10      6.52 o
   0  -7  13       74.18       59.82      8.33 o
   1  -7  13        0.04        0.10      9.17 o
   2  -7  13        6.30        9.67      9.44 o
   3  -7  13        0.81        2.39      9.52 o
   4  -7  13       72.81       65.57     11.36 o
   5  -7  13        0.80        5.45     10.27 o
   6  -7  13       23.69       34.18     12.26 o
 -11  -6  13        0.47       11.11     10.87 o
 -10  -6  13        0.46        4.54      9.92 o
  -9  -6  13       28.54       24.11     10.41 o
  -8  -6  13       15.32       14.32      9.39 o
  -7  -6  13        5.49        0.88      9.27 o
  -6  -6  13       26.74       26.56     10.07 o
  -5  -6  13      522.17      519.37     15.80 o
  -4  -6  13      156.76      164.56      8.91 o
  -3  -6  13      323.25      313.23     22.83 o
  -2  -6  13        7.04        5.15      7.23 o
  -1  -6  13        7.59        5.70      6.79 o
   0  -6  13       31.03       25.31      9.39 o
   1  -6  13        4.28        0.06      9.54 o
   2  -6  13        7.07        6.43      9.28 o
   3  -6  13        0.40        1.88      9.61 o
   4  -6  13       38.90       41.24     11.10 o
   5  -6  13       26.71       35.83     11.37 o
   6  -6  13        1.18        1.42      8.06 o
 -11  -5  13        8.68        9.48     11.63 o
 -10  -5  13       39.72       46.92     11.59 o
  -9  -5  13        4.09       10.22     10.20 o
  -8  -5  13       32.70       23.49     10.56 o
  -7  -5  13        2.91        4.41     10.28 o
  -6  -5  13        1.62        2.69      7.12 o
  -5  -5  13        3.13        4.04      7.02 o
  -4  -5  13      292.78      307.98     10.46 o
  -3  -5  13       10.93       12.70      6.96 o
  -2  -5  13       13.94       11.48      8.22 o
  -1  -5  13       35.39       28.37      6.99 o
   0  -5  13        5.71        4.38      9.23 o
   1  -5  13        8.14       16.31      9.83 o
   2  -5  13        9.54        6.66      9.88 o
   3  -5  13       18.58       17.01     10.15 o
   4  -5  13        4.73        6.09     10.38 o
   5  -5  13        2.09        1.79     10.66 o
 -11  -4  13        8.22       13.52     11.95 o
 -10  -4  13       10.12       17.55     11.31 o
  -9  -4  13        2.44        0.00     10.66 o
  -8  -4  13        3.37        1.33     10.84 o
  -7  -4  13        1.10        3.38     10.35 o
  -6  -4  13       23.52       26.14      7.62 o
  -5  -4  13       39.83       51.14      8.01 o
  -4  -4  13        3.80        7.63      7.06 o
  -3  -4  13        1.38        3.90      6.90 o
  -2  -4  13       48.73       53.64      7.39 o
  -1  -4  13        3.62        0.21      6.82 o
   0  -4  13       20.37       21.75      9.62 o
   1  -4  13       16.98       16.96      9.89 o
   2  -4  13        1.42        5.26      9.95 o
   3  -4  13        5.63       16.68     10.34 o
   4  -4  13       10.95       12.67     10.70 o
   5  -4  13        4.45        5.13     10.87 o
 -10  -3  13       10.77        3.10     11.36 o
  -9  -3  13        1.93        0.00     10.93 o
  -8  -3  13        0.14        0.02     10.86 o
  -7  -3  13      104.64       85.07     12.39 o
  -6  -3  13       82.38       89.65      8.31 o
  -5  -3  13        9.63       10.26      7.17 o
  -4  -3  13        5.95        5.60      6.82 o
  -3  -3  13        5.57        5.92      6.76 o
  -2  -3  13        5.09        3.79      6.60 o
  -1  -3  13        5.02        1.81      6.66 o
   0  -3  13       44.06       52.95     10.70 o
   1  -3  13       27.51       20.47     10.07 o
   2  -3  13       41.99       40.30     10.94 o
   3  -3  13        0.34        0.99     10.50 o
   4  -3  13        6.76       18.56     11.22 o
   5  -3  13        1.02        0.51      8.23 o
 -10  -2  13        0.00        0.00     11.93 o
  -9  -2  13        0.97        0.00     11.51 o
  -8  -2  13       35.81       28.05     11.54 o
  -7  -2  13        1.46        4.79     10.43 o
  -6  -2  13        2.22        6.49      7.07 o
  -5  -2  13        2.31        4.95      7.00 o
  -4  -2  13        2.48        4.78      6.71 o
  -3  -2  13        2.11        3.25      6.82 o
  -2  -2  13        5.11        3.80      6.79 o
  -1  -2  13        0.85        1.80      6.85 o
   0  -2  13       59.86       62.01     10.94 o
   1  -2  13       46.89       50.37     11.22 o
   2  -2  13       21.88       27.65     10.84 o
   3  -2  13       10.89       18.69     11.23 o
   4  -2  13        0.04        1.88     10.98 o
 -10  -1  13        0.27        0.01     11.97 o
  -9  -1  13        0.01        0.00     10.96 o
  -8  -1  13        0.13        0.00     10.63 o
  -7  -1  13       12.77       19.83     10.83 o
  -6  -1  13        8.56        9.22      6.92 o
  -5  -1  13        4.73        6.16      7.04 o
  -4  -1  13       13.29       13.61      7.09 o
  -3  -1  13        0.25        3.30      6.92 o
  -2  -1  13        0.63        0.00      6.92 o
  -1  -1  13       11.13        7.86      6.96 o
   0  -1  13      133.88      132.73     13.01 o
   1  -1  13       22.62       35.30     11.00 o
   2  -1  13        0.09        0.76     10.53 o
   3  -1  13        4.42        2.68     10.41 o
   4  -1  13        0.44        2.06     10.89 o
  -9   0  13        0.00        2.02     11.13 o
  -8   0  13        1.04        1.95     10.91 o
  -7   0  13        1.67        2.30     10.49 o
  -6   0  13        6.98        6.85      7.13 o
  -5   0  13       91.07       95.86      8.31 o
  -4   0  13       17.04       10.14      7.07 o
  -3   0  13        2.98        2.59      7.03 o
  -2   0  13        9.88        2.39      7.07 o
  -1   0  13       18.41       12.90      7.04 o
   0   0  13       58.22       70.53     12.16 o
   1   0  13      338.76      359.47     16.66 o
   2   0  13       49.03       44.67     11.39 o
   3   0  13        0.24        0.02     10.61 o
  -9   1  13        0.01        5.50     11.36 o
  -8   1  13        5.76        6.54     11.17 o
  -7   1  13        2.13        0.02     10.90 o
  -6   1  13        1.75        6.81      7.18 o
  -5   1  13        1.68        3.91      6.89 o
  -4   1  13       33.43       26.23      7.22 o
  -3   1  13        4.16        2.52      6.94 o
  -2   1  13        0.42        0.00      6.93 o
  -1   1  13       27.76       22.06      7.52 o
   0   1  13        1.07        6.61      7.25 o
   1   1  13        7.22       16.43     10.82 o
   2   1  13       13.52       25.20     10.70 o
  -8   2  13        0.01        4.25     11.25 o
  -7   2  13        1.98        2.59     11.08 o
  -6   2  13        5.69       15.37      7.28 o
  -5   2  13       14.82        6.47      7.09 o
  -4   2  13       18.26       12.95      7.26 o
  -3   2  13        1.57        1.60      7.12 o
  -2   2  13        5.15        2.56      7.16 o
  -1   2  13        8.92        9.58      7.07 o
   0   2  13        0.11        3.50      7.38 o
   1   2  13        0.38        1.76     10.42 o
  -7   3  13        2.34        5.81     11.05 o
  -6   3  13        0.40        6.39     10.94 o
  -5   3  13        0.00        0.02     10.75 o
  -4   3  13        3.25        2.23     10.27 o
  -3   3  13        0.07        0.00     10.60 o
  -2   3  13        0.40        0.04     10.29 o
  -1   3  13        3.28        6.83     10.50 o
   0   3  13        5.74        5.74     10.06 o
  -6   4  13        0.05        0.02     10.84 o
  -5   4  13        0.01        0.07     10.91 o
  -4   4  13        1.82        2.53     10.86 o
  -3   4  13        0.62        8.70     10.75 o
  -2   4  13        3.55        3.89      9.94 o
   1 -13  14       86.62       98.53     11.35 o
   2 -13  14       69.31       68.18     11.20 o
   3 -13  14        1.48        3.21      9.21 o
   4 -13  14        1.69        4.90      9.22 o
  -3 -12  14        4.40       14.06     10.03 o
  -2 -12  14        0.96       13.53      9.48 o
  -1 -12  14        1.80       10.90      9.69 o
   0 -12  14        0.57        3.37      9.53 o
   1 -12  14        9.88       10.85      9.76 o
   2 -12  14       29.86       24.75      9.83 o
   3 -12  14        0.20        0.01      5.30 o
   4 -12  14        0.43        5.29      9.18 o
   5 -12  14        0.32        2.85     10.08 o
  -6 -11  14       47.86       49.14     11.52 o
  -3 -11  14       32.83       36.65     10.44 o
  -2 -11  14        0.03        3.45      9.84 o
  -1 -11  14        3.86        6.57      9.67 o
   0 -11  14       37.76       45.96      9.82 o
   1 -11  14       48.21       40.26      7.13 o
   2 -11  14       44.77       37.99      7.46 o
   3 -11  14        0.32        0.01      9.75 o
   4 -11  14        0.04        0.19      6.93 o
   5 -11  14        0.18        0.00      9.96 o
  -7 -10  14        0.93        0.04     10.40 o
  -6 -10  14       80.89       84.53     11.23 o
  -5 -10  14        0.01        3.16      8.28 o
  -4 -10  14       48.99       60.09     11.41 o
  -3 -10  14       89.15       87.81      7.67 o
  -2 -10  14        8.63        9.63      6.38 o
  -1 -10  14        3.43        2.40      6.29 o
   0 -10  14        1.80        2.34      6.43 o
   1 -10  14        1.88        1.41      6.58 o
   2 -10  14       20.36       25.88      7.17 o
   3 -10  14       40.41       55.30     10.97 o
   4 -10  14        0.03        0.00      9.93 o
   5 -10  14        4.58        1.71     10.57 o
  -8  -9  14        0.00        0.02     10.34 o
  -7  -9  14        0.04        4.75      9.50 o
  -6  -9  14        0.14        0.07      8.90 o
  -5  -9  14       11.90       16.34      6.31 o
  -4  -9  14        3.40        7.58      6.56 o
  -3  -9  14       12.79       16.36      6.67 o
  -2  -9  14        0.10        1.29      6.47 o
  -1  -9  14        5.71        1.59      6.71 o
   0  -9  14        0.79        1.50      6.56 o
   1  -9  14        0.38        0.01      6.71 o
   2  -9  14        0.42        1.29      9.40 o
   3  -9  14        5.57        5.13      9.86 o
   4  -9  14       17.41       22.86     10.92 o
   5  -9  14        6.49        4.00      7.89 o
  -7  -8  14        1.35        6.60      9.91 o
  -6  -8  14        0.56        0.03      9.15 o
  -5  -8  14       35.15       46.82      7.46 o
  -4  -8  14       29.84       32.27      7.16 o
  -3  -8  14        7.09        8.40      6.92 o
  -2  -8  14       37.75       37.49      8.03 o
  -1  -8  14      123.04      117.79      8.36 o
   0  -8  14        1.24        3.65      6.72 o
   1  -8  14       18.99       20.38      7.03 o
   2  -8  14        0.69        0.01      9.68 o
   3  -8  14        0.22        5.53     10.15 o
   4  -8  14        4.76        3.69     10.02 o
   5  -8  14       17.45       26.12      8.42 o
  -9  -7  14        1.20        0.01     10.93 o
  -8  -7  14        0.44        3.93      9.74 o
  -7  -7  14       11.35        8.79      9.53 o
  -6  -7  14        1.08        3.95      9.61 o
  -5  -7  14        2.70        6.03      6.84 o
  -4  -7  14       27.97       20.65      7.13 o
  -3  -7  14       16.08        6.77      7.13 o
  -2  -7  14        1.79        0.01      7.08 o
  -1  -7  14       85.57       84.65      7.97 o
   0  -7  14       45.74       35.16      7.57 o
   1  -7  14        0.05        2.39     10.03 o
   2  -7  14       29.14       22.42     10.46 o
   3  -7  14        0.02        0.00     10.22 o
   4  -7  14        0.78        0.02     10.83 o
   5  -7  14       34.30       26.74     11.22 o
 -10  -6  14        5.48       13.96     11.27 o
  -9  -6  14        7.41       11.52     10.62 o
  -8  -6  14        0.26        0.05     10.16 o
  -7  -6  14        0.98        0.40      9.92 o
  -6  -6  14       14.57       16.80      7.35 o
  -5  -6  14        1.20        5.16      7.58 o
  -4  -6  14       27.33       30.89      7.56 o
  -3  -6  14      106.28      106.74      8.46 o
  -2  -6  14       21.73       22.49      7.48 o
  -1  -6  14       13.12       12.24      7.26 o
   0  -6  14       32.61       21.02      7.21 o
   1  -6  14       10.97       15.80     10.24 o
   2  -6  14        1.44        3.00     10.23 o
   3  -6  14        9.14       14.71     10.60 o
   4  -6  14        0.03        5.60     11.05 o
 -10  -5  14       17.28       20.48     11.47 o
  -9  -5  14        3.80        4.36     10.68 o
  -8  -5  14        5.46       12.21     10.99 o
  -7  -5  14       87.47       93.04     12.74 o
  -6  -5  14      420.73      433.48     12.37 o
  -5  -5  14       11.85       21.75      7.67 o
  -4  -5  14        4.33        4.82      7.23 o
  -3  -5  14        0.04        0.56      7.19 o
  -2  -5  14       26.26       24.50      7.62 o
  -1  -5  14       64.04       65.56     12.12 o
   0  -5  14      110.65      107.08      8.52 o
   1  -5  14       40.81       39.99     10.94 o
   2  -5  14        2.01        6.66     10.39 o
   3  -5  14       12.64       17.34     10.83 o
   4  -5  14        0.14        0.00     10.93 o
  -9  -4  14       21.75       16.66     11.56 o
  -8  -4  14        2.53        1.67     11.25 o
  -7  -4  14        0.54        0.57     10.82 o
  -6  -4  14      191.58      197.93     14.39 o
  -5  -4  14      163.26      165.24      9.77 o
  -4  -4  14       14.00        6.49      7.38 o
  -3  -4  14        0.27        1.61      7.24 o
  -2  -4  14        6.06        0.91      7.17 o
  -1  -4  14       19.10       23.33      7.30 o
   0  -4  14        8.82        9.40      7.20 o
   1  -4  14       16.49       13.08     10.31 o
   2  -4  14        0.29        7.95     10.91 o
   3  -4  14        2.28        1.24     10.70 o
  -9  -3  14        1.16        0.00     11.85 o
  -8  -3  14       23.45       19.05     11.56 o
  -7  -3  14        3.35        0.05     11.49 o
  -6  -3  14      186.40      187.20     10.22 o
  -5  -3  14       46.91       52.93      8.31 o
  -4  -3  14       11.77       12.33      7.34 o
  -3  -3  14        2.11        4.59      7.11 o
  -2  -3  14        8.60        6.25      7.06 o
  -1  -3  14        6.66        6.32      7.25 o
   0  -3  14        2.60        2.56     10.01 o
   1  -3  14       17.47       33.21     11.07 o
   2  -3  14        4.19       10.24     11.07 o
   3  -3  14        0.51        0.15     11.25 o
  -9  -2  14        0.01        5.66     11.80 o
  -8  -2  14        0.35        0.91     11.26 o
  -7  -2  14       15.26       14.85     11.59 o
  -6  -2  14       28.52       30.72      7.88 o
  -5  -2  14       13.42       16.66      7.50 o
  -4  -2  14       11.33       14.62      7.29 o
  -3  -2  14       15.50       16.09      7.41 o
  -2  -2  14        1.51        3.70      7.18 o
  -1  -2  14        0.23        0.00      7.21 o
   0  -2  14        9.37       10.61      7.34 o
   1  -2  14       79.81       74.67     12.07 o
   2  -2  14       53.31       39.65     11.64 o
  -8  -1  14        0.16        5.54     11.54 o
  -7  -1  14        2.94        5.24     10.92 o
  -6  -1  14        1.20        5.05      7.49 o
  -5  -1  14       11.64       12.21      7.59 o
  -4  -1  14       16.34       19.59      7.41 o
  -3  -1  14       36.51       38.54      7.88 o
  -2  -1  14        1.36        0.32      7.35 o
  -1  -1  14        3.23        1.52      7.30 o
   0  -1  14        0.01        3.30      7.56 o
   1  -1  14       30.96       37.09     11.92 o
   2  -1  14       93.04       87.68     13.22 o
  -8   0  14        1.02        5.50     11.75 o
  -7   0  14        0.74        1.76     11.12 o
  -6   0  14        0.20        0.00      7.56 o
  -5   0  14       12.19       16.64      7.79 o
  -4   0  14        4.42        1.61      7.41 o
  -3   0  14        0.45        0.30      7.28 o
  -2   0  14        0.19        0.01      7.43 o
  -1   0  14        2.07        7.78      7.60 o
   0   0  14        0.98        7.28      7.75 o
   1   0  14        1.76        4.43     10.91 o
  -7   1  14        0.04        3.58     11.40 o
  -6   1  14        0.01        0.01      7.59 o
  -5   1  14        9.50        8.17      7.54 o
  -4   1  14       30.87       26.51      7.92 o
  -3   1  14        2.94        4.31      7.47 o
  -2   1  14        9.10       13.20      7.88 o
  -1   1  14       11.48        9.97      9.91 o
   0   1  14       29.38       28.71     11.52 o
  -6   2  14        0.33        0.62     10.10 o
  -5   2  14        1.78        0.00      7.38 o
  -4   2  14        0.17        3.08      7.64 o
  -3   2  14        2.70        4.23      7.63 o
  -2   2  14       15.31       14.74     11.28 o
  -1 -13  15        0.05        5.65      9.91 o
   0 -13  15        4.14       12.38      9.83 o
   1 -13  15       28.13       19.97     10.25 o
  -3 -12  15       13.01        9.83     10.29 o
  -2 -12  15       29.77       26.32     10.71 o
  -1 -12  15        4.03        1.09     10.35 o
   0 -12  15        3.86        5.51     10.53 o
   1 -12  15       55.58       51.46     11.93 o
   2 -12  15       11.54       12.11      7.49 o
   3 -12  15       68.83       69.30     12.23 o
  -4 -11  15       24.78       29.96     10.99 o
  -3 -11  15        1.82        3.92     10.41 o
  -2 -11  15        0.04        2.55     10.41 o
  -1 -11  15        0.21        0.06      6.94 o
   0 -11  15        0.13        3.84      7.30 o
   1 -11  15        2.47        5.99      7.04 o
   2 -11  15        1.55        0.00      7.11 o
   3 -11  15        9.59        8.00     10.81 o
   4 -11  15       10.97       19.33     11.28 o
  -4 -10  15       39.95       39.18     11.31 o
  -3 -10  15        3.24        4.74      7.17 o
  -2 -10  15      129.31      131.16      8.84 o
  -1 -10  15       47.46       54.15     11.78 o
   0 -10  15        9.55        9.98      7.20 o
   1 -10  15        0.91        1.50      7.16 o
   2 -10  15        0.87        1.97      7.41 o
   3 -10  15        1.27        7.90     10.37 o
  -5  -9  15        2.81        8.63      7.18 o
  -4  -9  15        5.34        3.84      7.32 o
  -3  -9  15       15.76       21.68      7.37 o
  -2  -9  15        2.59        3.86      7.09 o
  -1  -9  15        3.33        2.14      7.25 o
   0  -9  15        6.24        2.41      7.03 o
   1  -9  15        0.24        0.00      7.22 o
   2  -9  15        0.13        1.13     10.30 o
   3  -9  15        0.71        7.49     10.81 o
  -8  -8  15       13.42        7.90     10.67 o
  -7  -8  15        3.55       17.20     10.31 o
  -6  -8  15        1.11        3.15      9.73 o
  -5  -8  15        1.31        1.91      7.33 o
  -4  -8  15        0.00        2.63      7.22 o
  -3  -8  15        8.09       12.15      7.17 o
  -2  -8  15        3.07        6.43      7.15 o
  -1  -8  15       13.97        3.56      7.34 o
   0  -8  15        2.81        4.56      7.16 o
   1  -8  15        8.06        8.71      7.47 o
   2  -8  15        0.05        5.17     10.45 o
   3  -8  15        0.76        2.91     10.69 o
  -9  -7  15        0.13        0.03     11.27 o
  -8  -7  15        2.96        0.88     10.31 o
  -7  -7  15        0.06        0.01     10.32 o
  -6  -7  15        3.84        8.62      7.56 o
  -5  -7  15        0.06        1.95      7.46 o
  -4  -7  15        3.63        5.67      7.34 o
  -3  -7  15        1.04        1.15      7.33 o
  -2  -7  15        0.02        0.77      7.40 o
  -1  -7  15       19.03       11.58      7.69 o
   0  -7  15       96.19       92.63      8.78 o
   1  -7  15       16.74       14.05      7.50 o
   2  -7  15        4.92       14.55     10.60 o
   3  -7  15        0.00        0.00     11.03 o
  -8  -6  15        0.15        2.13     10.86 o
  -7  -6  15        1.30        4.63     10.66 o
  -6  -6  15       54.46       49.85      8.38 o
  -5  -6  15      174.57      154.15      9.77 o
  -4  -6  15        3.99        9.98      7.45 o
  -3  -6  15        3.04        0.94      7.41 o
  -2  -6  15       11.14       10.71      7.51 o
  -1  -6  15       10.32       17.69      7.81 o
   0  -6  15       61.42       59.43     11.12 o
   1  -6  15       62.18       48.54     11.51 o
   2  -6  15        1.23        8.89     10.84 o
  -8  -5  15        3.62        3.07     11.14 o
  -7  -5  15        1.40        5.72     11.12 o
  -6  -5  15       63.68       67.13      8.91 o
  -5  -5  15        0.57        4.08      7.90 o
  -4  -5  15       61.72       69.95      8.53 o
  -3  -5  15        1.58        0.43      7.64 o
  -2  -5  15       21.68       19.32      7.79 o
  -1  -5  15        0.18        1.03      7.51 o
   0  -5  15        0.17        3.43      7.64 o
   1  -5  15        0.09        1.85     10.68 o
   2  -5  15       11.15       16.98     11.28 o
  -8  -4  15        8.30        8.99     11.87 o
  -7  -4  15      126.41      153.99     14.61 o
  -6  -4  15       47.01       54.81      8.83 o
  -5  -4  15      162.99      146.20      9.96 o
  -4  -4  15       12.06        8.62      7.69 o
  -3  -4  15        0.37        1.97      7.52 o
  -2  -4  15        7.72       11.21      7.89 o
  -1  -4  15        4.12        5.99      7.36 o
   0  -4  15        1.69        2.05      7.49 o
   1  -4  15        9.03        4.95     10.66 o
  -7  -3  15        4.15       12.03     11.63 o
  -6  -3  15       43.26       56.52      8.82 o
  -5  -3  15        8.50       12.74      8.13 o
  -4  -3  15       10.95       16.76      7.90 o
  -3  -3  15        1.08        0.78      7.46 o
  -2  -3  15        1.33        2.43      7.75 o
  -1  -3  15        0.92        0.63      7.48 o
   0  -3  15        1.35        0.03      7.54 o
   1  -3  15        6.65       12.25     11.47 o
  -7  -2  15        9.07        9.46     11.84 o
  -6  -2  15        0.12        9.61      7.95 o
  -5  -2  15        0.27        3.05      7.78 o
  -4  -2  15       11.25       10.55      7.74 o
  -3  -2  15        0.09        0.07      7.60 o
  -2  -2  15        4.88        4.14      7.81 o
  -1  -2  15        3.64        8.33      7.71 o
   0  -2  15        0.03        1.89      7.85 o
  -6  -1  15        0.12        6.38      8.01 o
  -5  -1  15        0.00        2.41      7.77 o
  -4  -1  15        3.86        6.25      7.70 o
  -3  -1  15        1.40        2.48      7.76 o
  -2  -1  15        2.78        0.64      7.71 o
  -1  -1  15       15.63       21.16     11.31 o
   0  -1  15       18.00       22.67     11.43 o
  -6   0  15        0.78        5.31     10.79 o
  -5   0  15        0.08        0.04     10.95 o
  -4   0  15        3.89        8.04     10.93 o
  -3   0  15        3.42        0.07     11.05 o
  -2   0  15       15.60       13.50     11.51 o
  -1   0  15       30.35       20.92     11.82 o
   0   0  15       16.59       22.20     12.09 o
  -6   1  15        1.69        5.41     10.63 o
  -5   1  15        1.19        8.87     10.72 o
  -4   1  15        0.39        1.20     10.65 o
  -3   1  15        6.97        6.69     11.10 o
  -2   1  15       31.31       48.95     11.93 o
   2 -12  16        3.25        8.06     11.31 o
  -1 -11  16       82.85      108.21     12.44 o
   0 -11  16       88.78       93.83     12.76 o
   1 -11  16        1.67        3.72     10.70 o
   2 -11  16        8.05        8.53     11.63 o
  -3 -10  16        0.04        0.00     10.14 o
  -2 -10  16        3.14        0.62     10.23 o
  -1 -10  16       38.53       45.46     11.22 o
   0 -10  16       12.97        6.24     10.49 o
   1 -10  16        0.33        0.88     10.86 o
  -6  -9  16        4.35        7.46     10.31 o
  -5  -9  16        8.16        9.12     10.53 o
  -4  -9  16        0.13        7.49     10.99 o
  -3  -9  16        0.89        0.01     10.44 o
  -2  -9  16       15.59       12.77     10.52 o
  -1  -9  16        2.38        2.18     10.68 o
   0  -9  16       14.53       32.07     11.26 o
   1  -9  16        9.93        8.43     11.06 o
  -7  -8  16        0.06        1.70     11.20 o
  -6  -8  16        7.06        8.96     11.28 o
  -5  -8  16       39.26       38.04     11.26 o
  -4  -8  16        7.52       20.41     10.91 o
  -3  -8  16        0.07        1.19      7.55 o
  -2  -8  16        2.71        2.82      7.61 o
  -1  -8  16        1.12        2.59      7.61 o
   0  -8  16        2.12        2.73     10.74 o
   1  -8  16        0.68        2.82     10.69 o
  -7  -7  16        0.77        0.00     11.05 o
  -6  -7  16        0.00        0.00     10.66 o
  -5  -7  16        3.29        5.94     10.57 o
  -4  -7  16        1.20       13.71      7.91 o
  -3  -7  16        2.50        3.83      7.89 o
  -2  -7  16        0.79        0.55      7.67 o
  -1  -7  16        0.45        4.78      7.70 o
   0  -7  16        0.17        3.22     10.93 o
  -6  -6  16        0.30        4.27     11.33 o
  -5  -6  16       33.69       47.70     11.79 o
  -4  -6  16       10.98       12.85      7.95 o
  -3  -6  16        5.44       11.36      7.95 o
  -2  -6  16        1.03        2.30      7.77 o
  -1  -6  16        1.83        3.87      7.76 o
   0  -6  16        0.02        0.61     10.92 o
  -6  -5  16       51.65       39.23     12.54 o
  -5  -5  16       23.48       37.76     12.10 o
  -4  -5  16        5.90        1.84      7.86 o
  -3  -5  16       23.77       30.72      8.51 o
  -2  -5  16       15.52       12.34      8.19 o
  -1  -5  16        1.16        3.14      7.83 o
  -5  -4  16       30.03       33.53      8.65 o
  -4  -4  16        6.01       11.56      9.67 o
  -3  -4  16        3.34        6.61      8.14 o
  -2  -4  16       31.51       30.27      8.54 o
  -1  -4  16        0.22        0.01     11.39 o
  -5  -3  16        2.76       14.29     11.82 o
  -4  -3  16        0.95        0.01     11.51 o
  -3  -3  16        3.40        2.10     11.32 o
  -2  -3  16       27.13       29.74     12.18 o
  -4  -2  16        0.59        6.24     11.68 o
  -3  -2  16        1.13        7.57     11.36 o
  -3 -10  17        0.19        2.18     10.74 o
  -2 -10  17        0.34        2.80     11.42 o
 
